# Supplementary material for: 2,6-Bis(4H-1,2,4-triazol-4-yl)pyridine dihydrate
Source: Acta Crystallogr Sect E Struct Rep Online. 2011 Oct 12;67(Pt 11):o2944. doi: 10.1107/S1600536811041687 (PMC3247355; doi:10.1107/S1600536811041687)
Supplement: Supplementary file 1 [file e-67-o2944-sup1.cif]

##############################################################################
#                                                                            #
# This CIF contains the data in a paper accepted for publication in          #
# Acta Crystallographica Section E. It conforms to the requirements of       #
# Notes for Authors for Acta Crystallographica Section E, and has been       #
# peer reviewed under the auspices of the IUCr Commission on Journals.       #
#                                                                            #
# Full details of the Crystallographic Information File format               #
# are given in the paper "The Crystallographic Information File (CIF):       #
# a New Standard Archive File for Crystallography" by S. R. Hall, F. H.      #
# Allen and I. D. Brown [Acta Cryst. (1991), A47, 655-685].                  #
#                                                                            #
# The current version of the core CIF dictionary is obtainable from          #
# ftp://ftp.iucr.org/pub/cif_core.dic.                                       #
#                                                                            #
# Software is freely available for graphical display of the structure(s)     #
# in this CIF. For information consult the CIF software page                 #
# http://www.iucr.org/resources/cif/software.                                #
#                                                                            #
# This file may be used for bona fide research purposes within the           #
# scientific community so long as proper attribution is given to the journal # 
# article from which it was obtained.                                        #
#                                                                            #
##############################################################################
data_I
_audit_creation_method     SHELXL-97
_chemical_name_systematic
;
2,6-Bis(4<i>H</i>-1,2,4-triazol-4-yl)pyridine dihydrate
;
_chemical_name_common     ?
_chemical_formula_moiety     'C9 H7 N7 , 2(H2 O)'
_chemical_formula_sum     'C9 H11 N7 O2'
_chemical_formula_iupac     'C9 H7 N7 , 2H2 O'
_chemical_formula_weight     249.25
_chemical_melting_point     ?
_symmetry_cell_setting     monoclinic
_symmetry_space_group_name_H-M     'P 21/c'
loop_
    _symmetry_equiv_pos_as_xyz
    'x, y, z'
    '-x, y+1/2, -z+1/2'
    '-x, -y, -z'
    'x, -y-1/2, z-1/2'
_cell_length_a     9.7211(17)
_cell_length_b     17.921(3)
_cell_length_c     19.603(4)
_cell_angle_alpha     90.00
_cell_angle_beta     91.333(3)
_cell_angle_gamma     90.00
_cell_volume     3414.2(10)
_cell_formula_units_Z     12
_cell_measurement_reflns_used     1505
_cell_measurement_theta_min     2.38
_cell_measurement_theta_max     21.38
_cell_measurement_temperature     566(2)
_cell_special_details     ?
_exptl_crystal_description     'PLATE'
_exptl_crystal_colour     'colorless'
_exptl_crystal_size_max     0.32
_exptl_crystal_size_mid     0.16
_exptl_crystal_size_min     0.08
_exptl_crystal_density_diffrn     1.455
_exptl_crystal_density_meas     ?
_exptl_crystal_density_method     'not measured'
_exptl_crystal_F_000     1560
_exptl_absorpt_coefficient_mu     0.110
_exptl_absorpt_correction_type     multi-scan
_exptl_absorpt_process_details     '(SADABS; Sheldrick, 1996)'
_exptl_absorpt_correction_T_min     0.9657
_exptl_absorpt_correction_T_max     0.9913
_exptl_special_details     ?
_diffrn_ambient_temperature     566(2)
_diffrn_radiation_type     MoK\a
_diffrn_radiation_wavelength     0.71073
_diffrn_radiation_source     'fine-focus sealed tube'
_diffrn_radiation_monochromator     graphite
_diffrn_measurement_device_type     'Bruker SMART CCD area-detector'
_diffrn_measurement_method     '\f and \w'
_diffrn_detector_area_resol_mean     ?
_diffrn_reflns_number     19614
_diffrn_reflns_av_R_equivalents     0.0573
_diffrn_reflns_av_sigmaI/netI     0.0821
_diffrn_reflns_theta_min     2.08
_diffrn_reflns_theta_max     25.03
_diffrn_reflns_theta_full     25.03
_diffrn_measured_fraction_theta_max     0.998
_diffrn_measured_fraction_theta_full     0.998
_diffrn_reflns_limit_h_min     -11
_diffrn_reflns_limit_h_max     11
_diffrn_reflns_limit_k_min     -21
_diffrn_reflns_limit_k_max     21
_diffrn_reflns_limit_l_min     -23
_diffrn_reflns_limit_l_max     18
_diffrn_standards_number     0
_diffrn_standards_interval_count     0
_diffrn_standards_interval_time     0
_diffrn_standards_decay_%     0
_refine_special_details
;
Refinement of <i>F</i>^2^ against ALL reflections. The weighted <i>R</i>-factor
<i>wR</i> and goodness of fit <i>S</i> are based on <i>F</i>^2^, conventional
<i>R</i>-factors <i>R</i> are based on <i>F</i>, with <i>F</i> set to zero for
negative <i>F</i>^2^. The threshold expression of <i>F</i>^2^ >
\s(<i>F</i>^2^) is used only for calculating <i>R</i>-factors(gt) <i>etc</i>.
and is not relevant to the choice of reflections for refinement.
<i>R</i>-factors based on <i>F</i>^2^ are statistically about twice as large
as those based on <i>F</i>, and <i>R</i>- factors based on ALL data will be
even larger.
;
_reflns_number_total     6030
_reflns_number_gt     3151
_reflns_threshold_expression     I>2sigma(I)
_refine_ls_structure_factor_coef     Fsqd
_refine_ls_matrix_type     full
_refine_ls_R_factor_all     0.1173
_refine_ls_R_factor_gt     0.0506
_refine_ls_wR_factor_gt     0.1074
_refine_ls_wR_factor_ref     0.1325
_refine_ls_goodness_of_fit_ref     1.003
_refine_ls_restrained_S_all     1.002
_refine_ls_number_reflns     6030
_refine_ls_number_parameters     523
_refine_ls_number_restraints     18
_refine_ls_hydrogen_treatment     mixed
_refine_ls_weighting_scheme     calc
_refine_ls_weighting_details
         'calc w=1/[\s^2^(Fo^2^)+(0.0378P)^2^+0.9562P] where P=(Fo^2^+2Fc^2^)/3'
_atom_sites_solution_hydrogens     geom
_atom_sites_solution_primary     direct
_atom_sites_solution_secondary     difmap
_refine_ls_shift/su_max     0.000
_refine_ls_shift/su_mean     0.000
_refine_diff_density_max     0.168
_refine_diff_density_min     -0.246
_refine_ls_extinction_method     none
_refine_ls_extinction_coef     ?
loop_
    _atom_type_symbol
    _atom_type_description
    _atom_type_scat_dispersion_real
    _atom_type_scat_dispersion_imag
    _atom_type_scat_source
    'C' 'C' 0.0033 0.0016
                         'International Tables Vol C Tables 4.2.6.8 and 6.1.1.4'
    'H' 'H' 0.0000 0.0000
                         'International Tables Vol C Tables 4.2.6.8 and 6.1.1.4'
    'N' 'N' 0.0061 0.0033
                         'International Tables Vol C Tables 4.2.6.8 and 6.1.1.4'
    'O' 'O' 0.0106 0.0060
                         'International Tables Vol C Tables 4.2.6.8 and 6.1.1.4'
_computing_data_collection     'SMART (Bruker, 2008)'
_computing_cell_refinement     'SAINT (Bruker, 2008)'
_computing_data_reduction     'SAINT (Bruker, 2008)'
_computing_structure_solution     'SHELXS97 (Sheldrick, 2008)'
_computing_structure_refinement     'SHELXL97 (Sheldrick, 2008)'
_computing_molecular_graphics     'SHELXTL (Sheldrick, 2008)'
_computing_publication_material     'SHELXTL (Sheldrick, 2008)'
loop_
    _atom_site_type_symbol
    _atom_site_label
    _atom_site_fract_x
    _atom_site_fract_y
    _atom_site_fract_z
    _atom_site_U_iso_or_equiv
    _atom_site_adp_type
    _atom_site_calc_flag
    _atom_site_refinement_flags
    _atom_site_occupancy
    _atom_site_symmetry_multiplicity
    _atom_site_disorder_assembly
    _atom_site_disorder_group
    O O1 0.7154(2) 0.78220(11) 0.96334(15) 0.0661(7) Uani d D 1 1 . .
    H H1A 0.654(3) 0.7512(12) 0.9490(19) 0.099 Uiso d D 1 1 . .
    H H1B 0.694(3) 0.8260(8) 0.9486(19) 0.099 Uiso d D 1 1 . .
    O O2 0.9471(3) 0.69444(15) 0.92087(15) 0.0823(8) Uani d D 1 1 . .
    H H2A 0.879(3) 0.719(2) 0.9382(16) 0.123 Uiso d D 1 1 . .
    H H2B 0.943(4) 0.701(2) 0.8775(6) 0.123 Uiso d D 1 1 . .
    O O3 0.7061(3) 0.61811(12) 0.72477(16) 0.0778(8) Uani d D 1 1 . .
    H H3A 0.777(3) 0.6395(18) 0.7419(18) 0.117 Uiso d D 1 1 . .
    H H3B 0.673(4) 0.6445(18) 0.6918(15) 0.117 Uiso d D 1 1 . .
    O O4 0.9378(2) 0.70073(12) 0.77552(15) 0.0677(7) Uani d D 1 1 . .
    H H4A 1.004(2) 0.6707(13) 0.7666(19) 0.102 Uiso d D 1 1 . .
    H H4B 0.960(3) 0.7445(8) 0.762(2) 0.102 Uiso d D 1 1 . .
    O O5 0.6322(3) 0.69516(15) 0.60102(15) 0.0821(8) Uani d D 1 1 . .
    H H5A 0.558(3) 0.719(2) 0.6101(18) 0.123 Uiso d D 1 1 . .
    H H5B 0.648(4) 0.701(2) 0.5583(8) 0.123 Uiso d D 1 1 . .
    O O6 0.4062(2) 0.78247(12) 0.60995(15) 0.0728(8) Uani d D 1 1 . .
    H H6A 0.341(3) 0.7504(13) 0.606(2) 0.109 Uiso d D 1 1 . .
    H H6B 0.375(3) 0.8260(8) 0.600(2) 0.109 Uiso d D 1 1 . .
    N N1 -0.2572(2) 0.41842(13) 0.91734(13) 0.0467(7) Uani d . 1 1 . .
    N N2 -0.2565(2) 0.49602(13) 0.91358(13) 0.0471(7) Uani d . 1 1 . .
    N N3 -0.0433(2) 0.45570(11) 0.91796(12) 0.0364(6) Uani d . 1 1 . .
    N N4 0.1588(2) 0.52262(11) 0.91983(11) 0.0339(6) Uani d . 1 1 . .
    N N5 0.3497(2) 0.59867(12) 0.92021(12) 0.0386(6) Uani d . 1 1 . .
    N N6 0.3602(3) 0.72068(13) 0.92221(15) 0.0541(8) Uani d . 1 1 . .
    N N7 0.4924(2) 0.69199(13) 0.91984(15) 0.0578(8) Uani d . 1 1 . .
    N N8 0.0804(2) 0.83897(12) 0.74510(14) 0.0474(7) Uani d . 1 1 . .
    N N9 0.0826(2) 0.91653(12) 0.74574(13) 0.0448(7) Uani d . 1 1 . .
    N N10 0.2947(2) 0.87465(11) 0.75369(12) 0.0352(6) Uani d . 1 1 . .
    N N11 0.4984(2) 0.94024(11) 0.75457(12) 0.0337(6) Uani d . 1 1 . .
    N N12 0.6900(2) 1.01533(11) 0.75413(12) 0.0362(6) Uani d . 1 1 . .
    N N13 0.7018(2) 1.13674(13) 0.74646(13) 0.0490(7) Uani d . 1 1 . .
    N N14 0.8339(2) 1.10798(13) 0.74444(13) 0.0477(7) Uani d . 1 1 . .
    N N15 0.4265(2) 0.41749(12) 0.57083(13) 0.0453(7) Uani d . 1 1 . .
    N N16 0.4285(2) 0.49419(12) 0.58098(13) 0.0444(7) Uani d . 1 1 . .
    N N17 0.6411(2) 0.45391(11) 0.57956(12) 0.0339(6) Uani d . 1 1 . .
    N N18 0.8443(2) 0.52004(12) 0.58430(12) 0.0355(6) Uani d . 1 1 . .
    N N19 1.0366(2) 0.59472(12) 0.58859(12) 0.0391(6) Uani d . 1 1 . .
    N N20 1.0484(3) 0.71698(13) 0.58745(16) 0.0625(8) Uani d . 1 1 . .
    N N21 1.1808(3) 0.68779(14) 0.58657(14) 0.0560(8) Uani d . 1 1 . .
    C C1 -0.1310(3) 0.39664(15) 0.92001(16) 0.0433(8) Uani d . 1 1 . .
    H H1 -0.1034 0.3470 0.9230 0.052 Uiso calc R 1 1 . .
    C C2 -0.1282(3) 0.51609(15) 0.91468(15) 0.0419(8) Uani d . 1 1 . .
    H H2 -0.0981 0.5653 0.9134 0.050 Uiso calc R 1 1 . .
    C C3 0.1020(3) 0.45514(14) 0.91807(15) 0.0352(7) Uani d . 1 1 . .
    C C4 0.1745(3) 0.38948(15) 0.91611(16) 0.0484(9) Uani d . 1 1 . .
    H H4 0.1304 0.3434 0.9150 0.058 Uiso calc R 1 1 . .
    C C5 0.3165(3) 0.39510(16) 0.91587(18) 0.0543(9) Uani d . 1 1 . .
    H H5 0.3698 0.3521 0.9145 0.065 Uiso calc R 1 1 . .
    C C6 0.3790(3) 0.46336(14) 0.91766(16) 0.0470(9) Uani d . 1 1 . .
    H H6 0.4743 0.4679 0.9178 0.056 Uiso calc R 1 1 . .
    C C7 0.2948(3) 0.52521(14) 0.91926(14) 0.0344(7) Uani d . 1 1 . .
    C C8 0.2778(3) 0.66368(15) 0.92221(16) 0.0462(8) Uani d . 1 1 . .
    H H8 0.1824 0.6669 0.9234 0.055 Uiso calc R 1 1 . .
    C C9 0.4838(3) 0.61994(16) 0.91853(16) 0.0486(9) Uani d . 1 1 . .
    H H9 0.5583 0.5875 0.9167 0.058 Uiso calc R 1 1 . .
    C C10 0.2067(3) 0.81618(15) 0.74954(16) 0.0457(8) Uani d . 1 1 . .
    H H10 0.2334 0.7663 0.7498 0.055 Uiso calc R 1 1 . .
    C C11 0.2113(3) 0.93586(15) 0.75085(14) 0.0398(7) Uani d . 1 1 . .
    H H11 0.2424 0.9849 0.7524 0.048 Uiso calc R 1 1 . .
    C C12 0.4406(2) 0.87350(14) 0.75887(14) 0.0334(7) Uani d . 1 1 . .
    C C13 0.5117(3) 0.80762(15) 0.76775(16) 0.0452(8) Uani d . 1 1 . .
    H H13 0.4666 0.7620 0.7705 0.054 Uiso calc R 1 1 . .
    C C14 0.6524(3) 0.81262(15) 0.77231(17) 0.0488(9) Uani d . 1 1 . .
    H H14 0.7046 0.7696 0.7787 0.059 Uiso calc R 1 1 . .
    C C15 0.7168(3) 0.88044(15) 0.76760(16) 0.0430(8) Uani d . 1 1 . .
    H H15 0.8122 0.8845 0.7698 0.052 Uiso calc R 1 1 . .
    C C16 0.6338(3) 0.94236(14) 0.75953(14) 0.0347(7) Uani d . 1 1 . .
    C C17 0.6190(3) 1.08051(15) 0.75224(16) 0.0437(8) Uani d . 1 1 . .
    H H17 0.5238 1.0843 0.7548 0.052 Uiso calc R 1 1 . .
    C C18 0.8236(3) 1.03616(15) 0.74905(15) 0.0426(8) Uani d . 1 1 . .
    H H18 0.8976 1.0033 0.7489 0.051 Uiso calc R 1 1 . .
    C C19 0.5535(3) 0.39572(15) 0.57048(16) 0.0436(8) Uani d . 1 1 . .
    H H19 0.5810 0.3465 0.5647 0.052 Uiso calc R 1 1 . .
    C C20 0.5561(3) 0.51389(15) 0.58591(15) 0.0408(8) Uani d . 1 1 . .
    H H20 0.5861 0.5626 0.5929 0.049 Uiso calc R 1 1 . .
    C C21 0.7878(3) 0.45277(14) 0.58206(14) 0.0326(7) Uani d . 1 1 . .
    C C22 0.8581(3) 0.38678(15) 0.58217(15) 0.0401(8) Uani d . 1 1 . .
    H H22 0.8129 0.3411 0.5804 0.048 Uiso calc R 1 1 . .
    C C23 0.9995(3) 0.39140(15) 0.58510(16) 0.0443(8) Uani d . 1 1 . .
    H H23 1.0520 0.3480 0.5854 0.053 Uiso calc R 1 1 . .
    C C24 1.0638(3) 0.45981(15) 0.58760(15) 0.0413(8) Uani d . 1 1 . .
    H H24 1.1592 0.4639 0.5896 0.050 Uiso calc R 1 1 . .
    C C25 0.9809(3) 0.52181(14) 0.58709(15) 0.0358(7) Uani d . 1 1 . .
    C C26 0.9662(3) 0.66025(16) 0.58895(18) 0.0559(10) Uani d . 1 1 . .
    H H26 0.8709 0.6639 0.5901 0.067 Uiso calc R 1 1 . .
    C C27 1.1704(3) 0.61615(16) 0.58718(16) 0.0482(8) Uani d . 1 1 . .
    H H27 1.2446 0.5835 0.5867 0.058 Uiso calc R 1 1 . .
loop_
    _atom_site_aniso_label
    _atom_site_aniso_U_11
    _atom_site_aniso_U_22
    _atom_site_aniso_U_33
    _atom_site_aniso_U_12
    _atom_site_aniso_U_13
    _atom_site_aniso_U_23
    O1 0.0398(13) 0.0492(13) 0.109(2) 0.0011(10) -0.0098(13) -0.0046(14)
    O2 0.0740(18) 0.0638(16) 0.109(2) 0.0206(13) 0.0131(17) 0.0014(18)
    O3 0.0645(17) 0.0626(16) 0.106(3) -0.0161(13) -0.0046(15) 0.0018(15)
    O4 0.0360(13) 0.0498(13) 0.118(2) -0.0005(10) 0.0105(13) -0.0040(15)
    O5 0.0698(18) 0.0691(17) 0.107(2) 0.0234(14) 0.0024(16) 0.0062(18)
    O6 0.0393(13) 0.0498(13) 0.129(2) 0.0028(10) -0.0090(14) -0.0066(16)
    N1 0.0353(15) 0.0441(15) 0.061(2) -0.0023(12) 0.0029(13) -0.0056(13)
    N2 0.0373(15) 0.0420(15) 0.062(2) 0.0040(11) -0.0004(13) -0.0034(13)
    N3 0.0310(13) 0.0298(12) 0.0484(18) 0.0015(11) 0.0026(11) -0.0044(11)
    N4 0.0298(13) 0.0309(12) 0.0412(17) -0.0004(10) 0.0012(11) 0.0022(11)
    N5 0.0317(13) 0.0319(13) 0.0520(18) -0.0016(10) -0.0013(12) 0.0042(11)
    N6 0.0444(16) 0.0377(14) 0.080(2) -0.0068(12) 0.0027(14) 0.0004(14)
    N7 0.0389(16) 0.0442(16) 0.090(2) -0.0045(12) 0.0004(15) 0.0004(15)
    N8 0.0336(14) 0.0402(14) 0.068(2) -0.0001(11) 0.0041(13) -0.0020(13)
    N9 0.0315(14) 0.0442(15) 0.0587(19) 0.0024(11) 0.0030(12) 0.0008(13)
    N10 0.0274(12) 0.0296(12) 0.0487(17) 0.0001(10) 0.0022(11) -0.0013(11)
    N11 0.0267(12) 0.0322(12) 0.0421(16) 0.0026(10) -0.0008(10) -0.0003(11)
    N12 0.0276(12) 0.0301(12) 0.0509(18) -0.0025(10) 0.0005(11) -0.0002(12)
    N13 0.0429(15) 0.0376(14) 0.067(2) -0.0027(12) 0.0027(13) 0.0070(13)
    N14 0.0407(15) 0.0441(15) 0.058(2) -0.0089(12) 0.0003(13) 0.0015(13)
    N15 0.0320(14) 0.0385(14) 0.065(2) -0.0043(11) -0.0005(13) 0.0064(13)
    N16 0.0321(14) 0.0437(15) 0.058(2) 0.0009(11) 0.0023(12) 0.0012(13)
    N17 0.0287(12) 0.0302(12) 0.0429(17) -0.0002(10) 0.0000(11) 0.0018(11)
    N18 0.0299(13) 0.0345(13) 0.0423(17) 0.0015(10) 0.0019(11) 0.0015(11)
    N19 0.0303(13) 0.0348(13) 0.0522(18) -0.0024(11) -0.0019(12) -0.0010(12)
    N20 0.0495(17) 0.0432(16) 0.095(3) -0.0043(14) 0.0004(16) -0.0010(15)
    N21 0.0435(16) 0.0473(16) 0.077(2) -0.0086(13) -0.0016(14) 0.0052(15)
    C1 0.0402(17) 0.0327(16) 0.057(2) -0.0018(14) 0.0015(15) -0.0022(15)
    C2 0.0384(17) 0.0344(16) 0.053(2) 0.0030(14) -0.0020(15) -0.0015(15)
    C3 0.0323(16) 0.0302(15) 0.043(2) -0.0007(12) 0.0024(14) 0.0019(13)
    C4 0.0411(18) 0.0290(16) 0.075(3) 0.0002(13) 0.0042(17) -0.0064(15)
    C5 0.0389(18) 0.0368(17) 0.087(3) 0.0104(14) 0.0042(17) -0.0047(17)
    C6 0.0314(16) 0.0366(17) 0.073(3) 0.0040(13) 0.0050(16) -0.0012(16)
    C7 0.0360(16) 0.0276(14) 0.039(2) -0.0016(12) 0.0019(14) 0.0005(13)
    C8 0.0403(18) 0.0357(17) 0.063(2) 0.0020(14) -0.0007(16) 0.0036(16)
    C9 0.0364(17) 0.0409(18) 0.068(3) -0.0007(14) -0.0032(16) 0.0034(16)
    C10 0.0327(17) 0.0329(16) 0.072(3) 0.0004(13) 0.0010(16) -0.0039(15)
    C11 0.0348(17) 0.0376(16) 0.047(2) 0.0049(13) 0.0031(14) 0.0011(14)
    C12 0.0251(14) 0.0335(15) 0.041(2) 0.0015(12) -0.0003(13) -0.0058(13)
    C13 0.0380(17) 0.0311(15) 0.066(2) 0.0011(13) -0.0020(16) -0.0004(15)
    C14 0.0388(18) 0.0360(17) 0.071(3) 0.0123(13) -0.0063(16) -0.0029(16)
    C15 0.0273(15) 0.0428(17) 0.059(2) 0.0034(13) -0.0029(14) -0.0045(16)
    C16 0.0302(16) 0.0332(15) 0.041(2) 0.0008(12) -0.0011(13) -0.0064(14)
    C17 0.0350(16) 0.0382(17) 0.058(2) 0.0014(14) 0.0019(15) 0.0013(15)
    C18 0.0334(17) 0.0452(18) 0.049(2) -0.0012(14) 0.0000(15) -0.0014(16)
    C19 0.0383(17) 0.0314(15) 0.061(2) -0.0043(13) -0.0044(15) -0.0010(15)
    C20 0.0377(17) 0.0342(16) 0.051(2) 0.0031(14) 0.0024(15) -0.0023(15)
    C21 0.0273(15) 0.0339(15) 0.0368(19) -0.0003(12) 0.0017(13) 0.0016(13)
    C22 0.0384(17) 0.0305(15) 0.051(2) -0.0015(13) 0.0012(15) -0.0026(14)
    C23 0.0401(18) 0.0321(16) 0.061(2) 0.0073(13) 0.0020(16) -0.0006(15)
    C24 0.0238(15) 0.0435(17) 0.057(2) 0.0048(13) -0.0017(14) -0.0008(15)
    C25 0.0342(16) 0.0325(15) 0.041(2) -0.0018(13) 0.0011(14) -0.0011(14)
    C26 0.0396(18) 0.0373(18) 0.091(3) -0.0021(15) -0.0006(18) 0.0027(18)
    C27 0.0360(18) 0.0460(19) 0.062(2) -0.0037(14) -0.0041(16) 0.0043(16)
_geom_special_details
;
All e.s.d.'s (except the e.s.d. in the dihedral angle between two l.s. planes)
are estimated using the full covariance matrix. The cell e.s.d.'s are taken
into account individually in the estimation of e.s.d.'s in distances, angles
and torsion angles; correlations between e.s.d.'s in cell parameters are only
used when they are defined by crystal symmetry. An approximate (isotropic)
treatment of cell e.s.d.'s is used for estimating e.s.d.'s involving l.s.
planes.
;
loop_
    _geom_bond_atom_site_label_1
    _geom_bond_atom_site_label_2
    _geom_bond_site_symmetry_2
    _geom_bond_distance
    _geom_bond_publ_flag
    O1 H1A . 0.857(10) ?
    O1 H1B . 0.859(10) ?
    O2 H2A . 0.868(10) ?
    O2 H2B . 0.858(10) ?
    O3 H3A . 0.854(10) ?
    O3 H3B . 0.856(10) ?
    O4 H4A . 0.861(10) ?
    O4 H4B . 0.856(10) ?
    O5 H5A . 0.868(10) ?
    O5 H5B . 0.861(10) ?
    O6 H6A . 0.861(10) ?
    O6 H6B . 0.858(10) ?
    N1 C1 . 1.288(3) ?
    N1 N2 . 1.393(3) ?
    N2 C2 . 1.298(3) ?
    N3 C1 . 1.360(3) ?
    N3 C2 . 1.361(3) ?
    N3 C3 . 1.413(3) ?
    N4 C7 . 1.323(3) ?
    N4 C3 . 1.329(3) ?
    N5 C9 . 1.359(3) ?
    N5 C8 . 1.359(3) ?
    N5 C7 . 1.421(3) ?
    N6 C8 . 1.298(3) ?
    N6 N7 . 1.386(3) ?
    N7 C9 . 1.294(3) ?
    N8 C10 . 1.295(3) ?
    N8 N9 . 1.390(3) ?
    N9 C11 . 1.300(3) ?
    N10 C10 . 1.354(3) ?
    N10 C11 . 1.364(3) ?
    N10 C12 . 1.420(3) ?
    N11 C16 . 1.318(3) ?
    N11 C12 . 1.325(3) ?
    N12 C18 . 1.357(3) ?
    N12 C17 . 1.357(3) ?
    N12 C16 . 1.422(3) ?
    N13 C17 . 1.296(3) ?
    N13 N14 . 1.385(3) ?
    N14 C18 . 1.294(3) ?
    N15 C19 . 1.295(3) ?
    N15 N16 . 1.389(3) ?
    N16 C20 . 1.291(3) ?
    N17 C19 . 1.356(3) ?
    N17 C20 . 1.363(3) ?
    N17 C21 . 1.425(3) ?
    N18 C21 . 1.325(3) ?
    N18 C25 . 1.329(3) ?
    N19 C27 . 1.357(3) ?
    N19 C26 . 1.359(3) ?
    N19 C25 . 1.414(3) ?
    N20 C26 . 1.294(3) ?
    N20 N21 . 1.390(3) ?
    N21 C27 . 1.288(3) ?
    C1 H1 . 0.9300 ?
    C2 H2 . 0.9300 ?
    C3 C4 . 1.373(3) ?
    C4 C5 . 1.384(4) ?
    C4 H4 . 0.9300 ?
    C5 C6 . 1.366(4) ?
    C5 H5 . 0.9300 ?
    C6 C7 . 1.379(3) ?
    C6 H6 . 0.9300 ?
    C8 H8 . 0.9300 ?
    C9 H9 . 0.9300 ?
    C10 H10 . 0.9300 ?
    C11 H11 . 0.9300 ?
    C12 C13 . 1.377(3) ?
    C13 C14 . 1.371(4) ?
    C13 H13 . 0.9300 ?
    C14 C15 . 1.371(4) ?
    C14 H14 . 0.9300 ?
    C15 C16 . 1.379(3) ?
    C15 H15 . 0.9300 ?
    C17 H17 . 0.9300 ?
    C18 H18 . 0.9300 ?
    C19 H19 . 0.9300 ?
    C20 H20 . 0.9300 ?
    C21 C22 . 1.366(3) ?
    C22 C23 . 1.377(4) ?
    C22 H22 . 0.9300 ?
    C23 C24 . 1.376(4) ?
    C23 H23 . 0.9300 ?
    C24 C25 . 1.373(3) ?
    C24 H24 . 0.9300 ?
    C26 H26 . 0.9300 ?
    C27 H27 . 0.9300 ?
loop_
    _geom_angle_atom_site_label_1
    _geom_angle_atom_site_label_2
    _geom_angle_atom_site_label_3
    _geom_angle_site_symmetry_1
    _geom_angle_site_symmetry_3
    _geom_angle
    _geom_angle_publ_flag
    H1A O1 H1B . . 108.9(16) ?
    H2A O2 H2B . . 107.5(16) ?
    H3A O3 H3B . . 109.4(16) ?
    H4A O4 H4B . . 108.5(16) ?
    H5A O5 H5B . . 107.8(16) ?
    H6A O6 H6B . . 109.3(16) ?
    C1 N1 N2 . . 107.4(2) ?
    C2 N2 N1 . . 106.4(2) ?
    C1 N3 C2 . . 103.9(2) ?
    C1 N3 C3 . . 128.4(2) ?
    C2 N3 C3 . . 127.6(2) ?
    C7 N4 C3 . . 116.5(2) ?
    C9 N5 C8 . . 104.7(2) ?
    C9 N5 C7 . . 128.3(2) ?
    C8 N5 C7 . . 127.0(2) ?
    C8 N6 N7 . . 106.3(2) ?
    C9 N7 N6 . . 108.1(2) ?
    C10 N8 N9 . . 107.5(2) ?
    C11 N9 N8 . . 106.4(2) ?
    C10 N10 C11 . . 104.2(2) ?
    C10 N10 C12 . . 128.4(2) ?
    C11 N10 C12 . . 127.3(2) ?
    C16 N11 C12 . . 116.5(2) ?
    C18 N12 C17 . . 104.4(2) ?
    C18 N12 C16 . . 128.9(2) ?
    C17 N12 C16 . . 126.7(2) ?
    C17 N13 N14 . . 106.9(2) ?
    C18 N14 N13 . . 107.2(2) ?
    C19 N15 N16 . . 106.8(2) ?
    C20 N16 N15 . . 107.0(2) ?
    C19 N17 C20 . . 103.8(2) ?
    C19 N17 C21 . . 128.2(2) ?
    C20 N17 C21 . . 128.0(2) ?
    C21 N18 C25 . . 115.9(2) ?
    C27 N19 C26 . . 103.8(2) ?
    C27 N19 C25 . . 128.9(2) ?
    C26 N19 C25 . . 127.3(2) ?
    C26 N20 N21 . . 106.1(2) ?
    C27 N21 N20 . . 107.6(2) ?
    N1 C1 N3 . . 111.1(2) ?
    N1 C1 H1 . . 124.4 ?
    N3 C1 H1 . . 124.4 ?
    N2 C2 N3 . . 111.2(2) ?
    N2 C2 H2 . . 124.4 ?
    N3 C2 H2 . . 124.4 ?
    N4 C3 C4 . . 124.6(2) ?
    N4 C3 N3 . . 114.1(2) ?
    C4 C3 N3 . . 121.3(2) ?
    C3 C4 C5 . . 116.8(3) ?
    C3 C4 H4 . . 121.6 ?
    C5 C4 H4 . . 121.6 ?
    C6 C5 C4 . . 120.6(3) ?
    C6 C5 H5 . . 119.7 ?
    C4 C5 H5 . . 119.7 ?
    C5 C6 C7 . . 117.1(3) ?
    C5 C6 H6 . . 121.4 ?
    C7 C6 H6 . . 121.4 ?
    N4 C7 C6 . . 124.5(2) ?
    N4 C7 N5 . . 114.0(2) ?
    C6 C7 N5 . . 121.5(2) ?
    N6 C8 N5 . . 110.9(3) ?
    N6 C8 H8 . . 124.5 ?
    N5 C8 H8 . . 124.5 ?
    N7 C9 N5 . . 109.9(2) ?
    N7 C9 H9 . . 125.0 ?
    N5 C9 H9 . . 125.0 ?
    N8 C10 N10 . . 110.9(2) ?
    N8 C10 H10 . . 124.6 ?
    N10 C10 H10 . . 124.6 ?
    N9 C11 N10 . . 111.0(2) ?
    N9 C11 H11 . . 124.5 ?
    N10 C11 H11 . . 124.5 ?
    N11 C12 C13 . . 124.7(2) ?
    N11 C12 N10 . . 114.0(2) ?
    C13 C12 N10 . . 121.3(2) ?
    C14 C13 C12 . . 116.7(3) ?
    C14 C13 H13 . . 121.7 ?
    C12 C13 H13 . . 121.7 ?
    C13 C14 C15 . . 120.7(3) ?
    C13 C14 H14 . . 119.7 ?
    C15 C14 H14 . . 119.7 ?
    C14 C15 C16 . . 117.0(3) ?
    C14 C15 H15 . . 121.5 ?
    C16 C15 H15 . . 121.5 ?
    N11 C16 C15 . . 124.5(2) ?
    N11 C16 N12 . . 113.9(2) ?
    C15 C16 N12 . . 121.6(2) ?
    N13 C17 N12 . . 110.8(2) ?
    N13 C17 H17 . . 124.6 ?
    N12 C17 H17 . . 124.6 ?
    N14 C18 N12 . . 110.7(2) ?
    N14 C18 H18 . . 124.6 ?
    N12 C18 H18 . . 124.6 ?
    N15 C19 N17 . . 111.4(2) ?
    N15 C19 H19 . . 124.3 ?
    N17 C19 H19 . . 124.3 ?
    N16 C20 N17 . . 111.2(2) ?
    N16 C20 H20 . . 124.4 ?
    N17 C20 H20 . . 124.4 ?
    N18 C21 C22 . . 125.5(2) ?
    N18 C21 N17 . . 113.7(2) ?
    C22 C21 N17 . . 120.9(2) ?
    C21 C22 C23 . . 116.6(3) ?
    C21 C22 H22 . . 121.7 ?
    C23 C22 H22 . . 121.7 ?
    C24 C23 C22 . . 120.5(3) ?
    C24 C23 H23 . . 119.8 ?
    C22 C23 H23 . . 119.8 ?
    C25 C24 C23 . . 117.0(2) ?
    C25 C24 H24 . . 121.5 ?
    C23 C24 H24 . . 121.5 ?
    N18 C25 C24 . . 124.6(2) ?
    N18 C25 N19 . . 113.9(2) ?
    C24 C25 N19 . . 121.6(2) ?
    N20 C26 N19 . . 111.6(3) ?
    N20 C26 H26 . . 124.2 ?
    N19 C26 H26 . . 124.2 ?
    N21 C27 N19 . . 111.0(3) ?
    N21 C27 H27 . . 124.5 ?
    N19 C27 H27 . . 124.5 ?
loop_
    _geom_torsion_atom_site_label_1
    _geom_torsion_atom_site_label_2
    _geom_torsion_atom_site_label_3
    _geom_torsion_atom_site_label_4
    _geom_torsion_site_symmetry_1
    _geom_torsion_site_symmetry_2
    _geom_torsion_site_symmetry_3
    _geom_torsion_site_symmetry_4
    _geom_torsion
    _geom_torsion_publ_flag
    C1 N1 N2 C2 . . . . -0.4(3) ?
    C8 N6 N7 C9 . . . . 0.0(4) ?
    C10 N8 N9 C11 . . . . -0.2(3) ?
    C17 N13 N14 C18 . . . . 0.0(3) ?
    C19 N15 N16 C20 . . . . 0.2(3) ?
    C26 N20 N21 C27 . . . . 0.4(4) ?
    N2 N1 C1 N3 . . . . -0.3(3) ?
    C2 N3 C1 N1 . . . . 0.8(3) ?
    C3 N3 C1 N1 . . . . -178.3(3) ?
    N1 N2 C2 N3 . . . . 0.9(3) ?
    C1 N3 C2 N2 . . . . -1.1(3) ?
    C3 N3 C2 N2 . . . . 178.1(3) ?
    C7 N4 C3 C4 . . . . 0.4(4) ?
    C7 N4 C3 N3 . . . . -179.3(2) ?
    C1 N3 C3 N4 . . . . -176.2(3) ?
    C2 N3 C3 N4 . . . . 4.9(4) ?
    C1 N3 C3 C4 . . . . 4.2(5) ?
    C2 N3 C3 C4 . . . . -174.7(3) ?
    N4 C3 C4 C5 . . . . -0.1(5) ?
    N3 C3 C4 C5 . . . . 179.5(3) ?
    C3 C4 C5 C6 . . . . 0.1(5) ?
    C4 C5 C6 C7 . . . . -0.4(5) ?
    C3 N4 C7 C6 . . . . -0.7(4) ?
    C3 N4 C7 N5 . . . . 179.1(2) ?
    C5 C6 C7 N4 . . . . 0.7(5) ?
    C5 C6 C7 N5 . . . . -179.1(3) ?
    C9 N5 C7 N4 . . . . -178.5(3) ?
    C8 N5 C7 N4 . . . . 0.6(4) ?
    C9 N5 C7 C6 . . . . 1.3(5) ?
    C8 N5 C7 C6 . . . . -179.6(3) ?
    N7 N6 C8 N5 . . . . 0.2(4) ?
    C9 N5 C8 N6 . . . . -0.4(4) ?
    C7 N5 C8 N6 . . . . -179.7(3) ?
    N6 N7 C9 N5 . . . . -0.2(4) ?
    C8 N5 C9 N7 . . . . 0.4(4) ?
    C7 N5 C9 N7 . . . . 179.7(3) ?
    N9 N8 C10 N10 . . . . 0.5(4) ?
    C11 N10 C10 N8 . . . . -0.5(3) ?
    C12 N10 C10 N8 . . . . -179.7(3) ?
    N8 N9 C11 N10 . . . . 0.0(3) ?
    C10 N10 C11 N9 . . . . 0.3(3) ?
    C12 N10 C11 N9 . . . . 179.5(3) ?
    C16 N11 C12 C13 . . . . -0.3(4) ?
    C16 N11 C12 N10 . . . . 179.6(2) ?
    C10 N10 C12 N11 . . . . 173.0(3) ?
    C11 N10 C12 N11 . . . . -6.0(4) ?
    C10 N10 C12 C13 . . . . -7.1(5) ?
    C11 N10 C12 C13 . . . . 173.8(3) ?
    N11 C12 C13 C14 . . . . 0.0(5) ?
    N10 C12 C13 C14 . . . . -179.9(3) ?
    C12 C13 C14 C15 . . . . -0.5(5) ?
    C13 C14 C15 C16 . . . . 1.2(5) ?
    C12 N11 C16 C15 . . . . 1.1(4) ?
    C12 N11 C16 N12 . . . . 179.6(2) ?
    C14 C15 C16 N11 . . . . -1.6(5) ?
    C14 C15 C16 N12 . . . . 180.0(3) ?
    C18 N12 C16 N11 . . . . -171.5(3) ?
    C17 N12 C16 N11 . . . . 7.8(4) ?
    C18 N12 C16 C15 . . . . 7.1(5) ?
    C17 N12 C16 C15 . . . . -173.7(3) ?
    N14 N13 C17 N12 . . . . 0.0(3) ?
    C18 N12 C17 N13 . . . . 0.0(3) ?
    C16 N12 C17 N13 . . . . -179.4(3) ?
    N13 N14 C18 N12 . . . . 0.0(3) ?
    C17 N12 C18 N14 . . . . 0.0(3) ?
    C16 N12 C18 N14 . . . . 179.4(3) ?
    N16 N15 C19 N17 . . . . -0.3(3) ?
    C20 N17 C19 N15 . . . . 0.3(3) ?
    C21 N17 C19 N15 . . . . -179.8(3) ?
    N15 N16 C20 N17 . . . . 0.0(3) ?
    C19 N17 C20 N16 . . . . -0.2(3) ?
    C21 N17 C20 N16 . . . . 180.0(3) ?
    C25 N18 C21 C22 . . . . -0.2(4) ?
    C25 N18 C21 N17 . . . . 179.6(2) ?
    C19 N17 C21 N18 . . . . 173.2(3) ?
    C20 N17 C21 N18 . . . . -7.0(4) ?
    C19 N17 C21 C22 . . . . -7.0(5) ?
    C20 N17 C21 C22 . . . . 172.9(3) ?
    N18 C21 C22 C23 . . . . 0.2(5) ?
    N17 C21 C22 C23 . . . . -179.6(3) ?
    C21 C22 C23 C24 . . . . -0.1(5) ?
    C22 C23 C24 C25 . . . . 0.0(5) ?
    C21 N18 C25 C24 . . . . 0.1(4) ?
    C21 N18 C25 N19 . . . . 179.3(2) ?
    C23 C24 C25 N18 . . . . -0.1(5) ?
    C23 C24 C25 N19 . . . . -179.1(3) ?
    C27 N19 C25 N18 . . . . -175.5(3) ?
    C26 N19 C25 N18 . . . . 1.5(4) ?
    C27 N19 C25 C24 . . . . 3.7(5) ?
    C26 N19 C25 C24 . . . . -179.3(3) ?
    N21 N20 C26 N19 . . . . -0.5(4) ?
    C27 N19 C26 N20 . . . . 0.4(4) ?
    C25 N19 C26 N20 . . . . -177.2(3) ?
    N20 N21 C27 N19 . . . . -0.1(4) ?
    C26 N19 C27 N21 . . . . -0.1(4) ?
    C25 N19 C27 N21 . . . . 177.4(3) ?
loop_
    _geom_hbond_atom_site_label_D
    _geom_hbond_atom_site_label_H
    _geom_hbond_atom_site_label_A
    _geom_hbond_site_symmetry_A
    _geom_hbond_distance_DH
    _geom_hbond_distance_HA
    _geom_hbond_distance_DA
    _geom_hbond_angle_DHA
    O6 H6A N21 1_455 0.861(10) 1.946(12) 2.801(3) 172(3)
    O6 H6B N1 2_556 0.858(10) 2.038(14) 2.878(3) 166(3)
    O5 H5A O6 . 0.868(10) 1.856(15) 2.707(3) 166(4)
    O5 H5B O1 4_575 0.861(10) 2.011(12) 2.864(4) 171(4)
    O4 H4A N14 2_746 0.861(10) 1.951(11) 2.808(3) 173(4)
    O4 H4B N8 1_655 0.856(10) 2.089(16) 2.907(3) 160(3)
    O3 H3B O5 . 0.856(10) 2.029(15) 2.868(4) 166(4)
    O3 H3A O4 . 0.854(10) 2.006(12) 2.855(3) 173(3)
    O2 H2B O4 . 0.858(10) 1.999(12) 2.851(4) 172(4)
    O2 H2A O1 . 0.868(10) 2.026(13) 2.886(3) 171(3)
    O1 H1B N15 2_656 0.859(10) 2.048(17) 2.861(3) 158(3)
    O1 H1A N7 . 0.857(10) 1.970(12) 2.820(3) 171(3)
data_global
_journal_date_recd_electronic     2011-09-08
_journal_date_accepted     2011-10-10
_journal_name_full     'Acta Crystallographica, Section E'
_journal_year     2011
_journal_volume     67
_journal_issue     11
_journal_page_first     o2944
_journal_page_last     o2944
_journal_paper_category     QO
_journal_coeditor_code     GO2026
_publ_contact_author_name     'Ying Wang'
_publ_contact_author_address
;
Tianjin Key Laboratory of Structure and Performances for Functional Molecules,
Tianjin Normal University, Tianjin 300387, People's Republic of China
;
_publ_contact_author_email     wangying790601@163.com
_publ_contact_author_fax     ?
_publ_contact_author_phone     ?
_publ_section_title
;
2,6-Bis(4<i>H</i>-1,2,4-triazol-4-yl)pyridine dihydrate
;
loop_
    _publ_author_name
    _publ_author_footnote
    _publ_author_address
    'Jiao, De-quan' .
;
Tianjin Key Laboratory of Structure and Performances of Functional Molecules,
Tianjin Normal University, Tianjin 300387, People's Republic of  China
;
    'Han, Xiao Tong' .
;
Tianjin Key Laboratory of Structure and Performances of Functional Molecules,
Tianjin Normal University, Tianjin 300387, People's Republic of China
;
    'Zhou, Qiong' .
;
Tianjin Key Laboratory of Structure and Performances of Functional Molecules,
Tianjin Normal University, Tianjin 300387, People's Republic of China
;
    'Wang, Ying' .
;
Tianjin Key Laboratory of Structure and Performances of Functional Molecules,
Tianjin Normal University, Tianjin 300387, People's Republic of China
;
