# Supplementary material for: 2,6-Bis(4H-1,2,4-triazol-4-yl)pyridine dihydrate
Source: Acta Crystallogr Sect E Struct Rep Online. 2011 Oct 12;67(Pt 11):o2944. doi: 10.1107/S1600536811041687 (PMC3247355; doi:10.1107/S1600536811041687)
Supplement: Supplementary file 2 [file e-67-o2944-Isup2.hkl]

# 
# h,k,l, Fc-squared, Fo-squared, sigma(Fo-squared) and status flag 
# 
data_I
_shelx_title ' 41014D in P2(1)/c' 
_shelx_refln_list_code          4 
_shelx_F_calc_maximum      923.93 
_exptl_crystal_F_000      1560.00 
_reflns_d_resolution_high  0.8400 
 
loop_ 
 _symmetry_equiv_pos_as_xyz 
 'x, y, z' 
 '-x, y+1/2, -z+1/2' 
 '-x, -y, -z' 
 'x, -y-1/2, z-1/2' 
 
_cell_length_a     9.7211 
_cell_length_b    17.9212 
_cell_length_c    19.6031 
_cell_angle_alpha  90.000 
_cell_angle_beta   91.333 
_cell_angle_gamma  90.000 
 
_shelx_F_squared_multiplier     1.000 
 
loop_ 
 _refln_index_h 
 _refln_index_k 
 _refln_index_l 
 _refln_F_squared_calc 
 _refln_F_squared_meas 
 _refln_F_squared_sigma 
 _refln_observed_status 
   1   0   0        0.01        5.38      3.08 o 
   2   0   0       80.42       84.06      6.29 o 
   3   0   0     3367.27     3490.36    155.02 o 
   4   0   0      177.31      185.90     12.11 o 
   5   0   0      944.85      966.71     45.71 o 
   6   0   0     1587.60     1915.10    105.52 o 
   7   0   0       32.29       32.26     16.26 o 
   8   0   0      810.95      868.04     88.83 o 
   9   0   0     2714.57     2467.11    196.17 o 
  10   0   0       32.37       30.76     38.45 o 
  11   0   0       59.19       50.76     46.14 o 
   1   1   0     9932.89     9544.38    420.75 o 
   2   1   0     1931.19     1793.26     68.99 o 
   3   1   0       19.88       31.40      4.76 o 
   4   1   0     8029.77     7376.63    250.90 o 
   5   1   0       61.40       46.08      7.39 o 
   6   1   0       19.32       22.08      8.61 o 
   7   1   0       15.66       13.70     11.77 o 
   8   1   0       11.25       26.33     15.32 o 
   9   1   0       10.07       -4.73     18.80 o 
  10   1   0        6.47       -5.40     26.34 o 
  11   1   0        2.97        3.79     30.00 o 
   0   2   0    39425.15    40167.65   1772.53 o 
   1   2   0      662.79      570.60     22.67 o 
   2   2   0     2351.11     2464.55     94.46 o 
   3   2   0     4582.17     4475.74    171.70 o 
   4   2   0      607.21      758.40     27.77 o 
   5   2   0      220.51      228.05     13.81 o 
   6   2   0       90.11      121.71     10.76 o 
   7   2   0     1396.63     1397.81     50.68 o 
   8   2   0       17.76       11.70     15.89 o 
   9   2   0      147.76      165.27     22.64 o 
  10   2   0       98.95       66.65     26.03 o 
  11   2   0        4.46       22.69     31.54 o 
   1   3   0    17846.64    16518.71    641.33 o 
   2   3   0     4094.57     3965.89    151.92 o 
   3   3   0      300.74      337.67     15.56 o 
   4   3   0     1083.03     1022.96     37.06 o 
   5   3   0      173.43      191.33      9.87 o 
   6   3   0        0.08        4.60      8.75 o 
   7   3   0      638.07      619.97     25.98 o 
   8   3   0       17.04       10.30     14.00 o 
   9   3   0      315.72      357.50     28.05 o 
  10   3   0       72.14       99.94     24.49 o 
  11   3   0        1.26        7.31     32.63 o 
   0   4   0     2307.64     2176.13     96.58 o 
   1   4   0       41.14       51.17      9.46 o 
   2   4   0     1133.01     1188.40     42.13 o 
   3   4   0      102.49      122.97      9.39 o 
   4   4   0      966.10      838.54     30.52 o 
   5   4   0     1171.20     1228.02     40.73 o 
   6   4   0      515.12      582.10     23.83 o 
   7   4   0      418.33      453.49     23.81 o 
   8   4   0      149.35      157.35     16.20 o 
   9   4   0        2.02       13.26     18.64 o 
  10   4   0       79.17       33.55     37.59 o 
  11   4   0       90.97      105.65     34.53 o 
   1   5   0      181.38      168.08      7.65 o 
   2   5   0      330.54      322.64     13.18 o 
   3   5   0     1864.36     1782.24     63.22 o 
   4   5   0      380.75      429.56     17.69 o 
   5   5   0       25.66       26.43      8.49 o 
   6   5   0     2943.02     3067.55    106.46 o 
   7   5   0      175.05      151.09     15.82 o 
   8   5   0        1.32       -6.31     15.00 o 
   9   5   0      116.29      102.91     25.34 o 
  10   5   0       43.56       41.10     24.72 o 
  11   5   0        9.07       15.84     27.17 o 
   0   6   0      354.32      344.04     18.62 o 
   1   6   0     1287.05     1218.24     39.35 o 
   2   6   0      145.81      155.58      7.74 o 
   3   6   0      374.96      397.95     18.80 o 
   4   6   0      262.59      250.43     12.38 o 
   5   6   0      404.44      501.19     23.90 o 
   6   6   0        8.46       13.69     11.43 o 
   7   6   0      196.21      240.01     47.19 o 
   8   6   0      249.05      227.26     19.57 o 
   9   6   0       16.49       17.67     20.54 o 
  10   6   0        9.86       12.42     23.52 o 
  11   6   0        6.14       40.49     28.20 o 
   1   7   0       59.13       58.91      5.99 o 
   2   7   0       42.55       73.99      8.20 o 
   3   7   0    21683.07    22258.20    768.27 o 
   4   7   0      127.77      129.38      9.42 o 
   5   7   0        3.45        5.91     12.32 o 
   6   7   0       37.92       30.23     12.91 o 
   7   7   0       78.72      105.29     15.57 o 
   8   7   0       13.17       10.49     16.09 o 
   9   7   0     1511.18     1605.60     81.60 o 
  10   7   0        5.98       10.12     24.57 o 
   0   8   0       50.85       38.43     11.05 o 
   1   8   0       75.42       89.36      7.39 o 
   2   8   0     5324.12     5417.43    170.47 o 
   3   8   0        1.93       -5.59      7.63 o 
   4   8   0       82.09      105.45      9.52 o 
   5   8   0      848.65      911.50     54.07 o 
   6   8   0      238.76      238.15     17.91 o 
   7   8   0    11397.15    11218.11    430.56 o 
   8   8   0      446.81      528.54     47.84 o 
   9   8   0      115.53      150.30     22.05 o 
  10   8   0       29.11       37.92     25.72 o 
   1   9   0      154.41      158.28     10.09 o 
   2   9   0     2146.08     2188.75     69.81 o 
   3   9   0      246.13      244.86     13.62 o 
   4   9   0      955.26      868.88     33.82 o 
   5   9   0        0.51       -3.41     11.66 o 
   6   9   0      302.55      302.17     47.29 o 
   7   9   0      515.89      532.68     28.80 o 
   8   9   0       17.78        0.97     21.48 o 
   9   9   0      175.33      117.40     21.26 o 
  10   9   0        1.98      -17.44     32.82 o 
   0  10   0    15614.53    15636.86    691.61 o 
   1  10   0      187.50      218.35     11.53 o 
   2  10   0      107.38       97.36      8.83 o 
   3  10   0      151.54      195.62     16.80 o 
   4  10   0        0.41       -0.38     12.05 o 
   5  10   0        0.39      -13.11     13.50 o 
   6  10   0      296.57      291.47     38.85 o 
   7  10   0      944.84      950.12     43.73 o 
   8  10   0       46.05       49.08     19.06 o 
   9  10   0        6.82       25.88     22.06 o 
  10  10   0      177.24      194.64     32.75 o 
   1  11   0      123.52      117.79      9.67 o 
   2  11   0       34.19       47.31      8.80 o 
   3  11   0       49.88       72.27     16.77 o 
   4  11   0     1185.67     1066.52     50.63 o 
   5  11   0      679.71      627.34     31.44 o 
   6  11   0       81.72       74.51     16.89 o 
   7  11   0      366.39      351.68     25.52 o 
   8  11   0      101.86      114.68     20.74 o 
   9  11   0       35.76       26.76     26.72 o 
   0  12   0     4488.18     4034.62    181.43 o 
   1  12   0        0.75       -5.66     10.15 o 
   2  12   0        7.56       -2.48      9.34 o 
   3  12   0       97.78      123.10     13.01 o 
   4  12   0       30.88       43.19     15.15 o 
   5  12   0       79.84       90.21     16.70 o 
   6  12   0      938.12      839.37     40.75 o 
   7  12   0       62.86       31.56     20.05 o 
   8  12   0       41.09       66.97     26.87 o 
   9  12   0      412.92      447.13     50.87 o 
   1  13   0      238.94      281.46     15.00 o 
   2  13   0      259.63      293.65     17.85 o 
   3  13   0      272.00      264.45     17.33 o 
   4  13   0      703.19      695.49     44.57 o 
   5  13   0       75.42       33.64     25.09 o 
   6  13   0       26.61        9.95     18.35 o 
   7  13   0       22.55       22.08     20.72 o 
   8  13   0        0.79      -17.12     27.87 o 
   9  13   0        0.30        2.95     31.92 o 
   0  14   0     1786.20     1763.83     83.37 o 
   1  14   0     1163.09     1164.72     40.66 o 
   2  14   0       29.27        4.33     12.68 o 
   3  14   0      458.61      428.21     25.94 o 
   4  14   0      147.09       96.24     18.33 o 
   5  14   0       31.76       14.38     17.35 o 
   6  14   0     1625.02     1615.94     69.52 o 
   7  14   0        5.42      -24.90     25.09 o 
   8  14   0       17.76        3.59     29.24 o 
   1  15   0       87.29      108.01     13.64 o 
   2  15   0      577.61      621.83     50.34 o 
   3  15   0        0.55        4.32     16.10 o 
   4  15   0     2451.00     2313.14     94.50 o 
   5  15   0       12.70        5.92     18.40 o 
   6  15   0       24.26        0.12     24.64 o 
   7  15   0      335.28      345.44     35.95 o 
   8  15   0        8.43       32.27     32.37 o 
   0  16   0       21.57       28.25     18.73 o 
   1  16   0     1228.59     1214.40     47.71 o 
   2  16   0       88.99       71.63     16.16 o 
   3  16   0      917.19      881.24     42.46 o 
   4  16   0      478.51      447.78     29.14 o 
   5  16   0       78.92       79.19     25.15 o 
   6  16   0       78.51      100.55     28.01 o 
   7  16   0       79.39       70.13     32.45 o 
   1  17   0       15.88       49.74     16.64 o 
   2  17   0        1.84       -0.79     18.51 o 
   3  17   0     1463.39     1554.25     67.35 o 
   4  17   0       86.34       62.01     21.91 o 
   5  17   0        9.46       43.19     26.29 o 
   6  17   0      213.49      259.07     38.64 o 
   0  18   0      223.70      283.74     43.45 o 
   1  18   0        5.94        4.22     17.16 o 
   2  18   0       50.61       20.73     20.11 o 
   3  18   0        0.02      -25.98     20.23 o 
   4  18   0        5.10       16.89     25.60 o 
   5  18   0        8.91        9.19     29.49 o 
   6  18   0        3.63       10.84     30.95 o 
   1  19   0        6.03       18.48     21.74 o 
   2  19   0        3.62        2.14     23.09 o 
   3  19   0       41.64       66.81     26.67 o 
   4  19   0        7.65        9.26     31.17 o 
   5  19   0        0.94       19.02     30.95 o 
   0  20   0        1.22      -13.69     33.36 o 
   1  20   0       44.10       34.34     27.35 o 
   2  20   0      260.55      314.19     33.63 o 
   3  20   0        1.69       -1.15     28.56 o 
   4  20   0        3.11       59.38     30.62 o 
   1  21   0       71.30      116.68     39.29 o 
   2  21   0       10.81       79.28     38.97 o 
 -11   1   1       21.02       -5.88     31.27 o 
 -10   1   1      515.98      510.06     73.06 o 
  -9   1   1      122.70      138.57     21.25 o 
  -8   1   1      155.68      160.25     23.09 o 
  -7   1   1     1374.48     1501.09     60.00 o 
  -6   1   1        5.45       17.08     10.22 o 
  -5   1   1       60.97       72.93      8.03 o 
  -4   1   1       13.46       45.56      8.88 o 
  -3   1   1        1.94        2.60      5.88 o 
  -2   1   1      427.81      410.36     23.66 o 
  -1   1   1     1029.98     1013.40     56.23 o 
   1   1   1     1179.02     1159.03     44.87 o 
   2   1   1    30121.55    29318.18    992.51 o 
   3   1   1       24.30       27.58      6.55 o 
   4   1   1      272.83      300.23     16.68 o 
   5   1   1    21137.39    22628.24    707.61 o 
   6   1   1        3.73       12.71      8.65 o 
   7   1   1       52.58       68.73     12.97 o 
   8   1   1     2129.45     1985.56     78.56 o 
   9   1   1      398.25      445.66     42.87 o 
  10   1   1       93.71       72.86     26.82 o 
  11   1   1        0.24      -25.97     30.98 o 
 -11   2   1       30.27       20.39     31.27 o 
 -10   2   1      125.14       77.64     22.60 o 
  -9   2   1      117.31      117.59     36.24 o 
  -8   2   1       13.15        9.52     13.99 o 
  -7   2   1       83.13       65.75     13.09 o 
  -6   2   1      317.01      337.12     16.16 o 
  -5   2   1     1289.67     1287.62     45.92 o 
  -4   2   1      588.58      632.72     26.59 o 
  -3   2   1      613.09      558.28     20.96 o 
  -2   2   1    12265.48    12207.23    420.57 o 
  -1   2   1     3420.97     3279.62    113.46 o 
   0   2   1     5425.02     5262.97    181.54 o 
   1   2   1      275.57      244.71     11.58 o 
   2   2   1     5193.41     4545.06    201.51 o 
   3   2   1     1700.88     1553.04     53.74 o 
   4   2   1     1219.69     1328.42     46.67 o 
   5   2   1       33.65       34.59      7.92 o 
   6   2   1     2917.25     2884.93     99.89 o 
   7   2   1      963.67      935.85     35.89 o 
   8   2   1       97.86       64.74     20.63 o 
   9   2   1     1050.10      927.07     55.53 o 
  10   2   1       45.69        7.31     27.19 o 
  11   2   1       13.47       43.37     48.45 o 
 -11   3   1       24.15       34.56     32.07 o 
 -10   3   1        3.33       24.87     22.72 o 
  -9   3   1      365.06      397.89     42.12 o 
  -8   3   1       52.87       73.44     17.30 o 
  -7   3   1      502.34      540.25     30.19 o 
  -6   3   1        8.49       -3.10      7.87 o 
  -5   3   1      522.42      557.52     22.07 o 
  -4   3   1      982.82      939.84     34.37 o 
  -3   3   1     3409.75     3322.84    114.93 o 
  -2   3   1     4736.30     4770.96    164.89 o 
  -1   3   1     2561.54     2794.87     87.81 o 
   0   3   1       72.21       66.33      5.56 o 
   1   3   1    11832.40    11226.21    385.84 o 
   2   3   1     3677.05     3477.18    133.42 o 
   3   3   1     8724.16     8185.66    278.08 o 
   4   3   1      731.72      801.63     29.44 o 
   5   3   1      264.86      269.92     11.59 o 
   6   3   1      122.46      115.45     18.45 o 
   7   3   1      126.92      149.16     14.43 o 
   8   3   1       62.90       29.26     16.72 o 
   9   3   1     1250.03     1152.00     79.09 o 
  10   3   1        0.23      -19.93     23.22 o 
  11   3   1        1.04        9.46     32.07 o 
 -11   4   1      292.00      430.78     42.94 o 
 -10   4   1       51.59       69.98     24.32 o 
  -9   4   1        4.42       20.57     19.37 o 
  -8   4   1      209.11      211.10     21.75 o 
  -7   4   1     2837.53     2820.69    111.05 o 
  -6   4   1      427.95      493.10     29.24 o 
  -5   4   1     2388.87     2471.59     87.08 o 
  -4   4   1      494.23      537.33     21.23 o 
  -3   4   1      238.27      276.44     13.87 o 
  -2   4   1     1856.56     1803.92     71.35 o 
  -1   4   1     5871.76     5149.04    161.00 o 
   0   4   1     9275.10     9170.95    286.15 o 
   1   4   1       19.58       23.04      5.11 o 
   2   4   1    20450.88    19575.26    672.58 o 
   3   4   1     1147.43     1197.56     47.64 o 
   4   4   1      341.67      323.35     13.85 o 
   5   4   1      534.96      575.94     33.39 o 
   6   4   1      330.44      329.44     26.02 o 
   7   4   1      100.68      107.41     19.65 o 
   8   4   1      436.40      476.07     25.91 o 
   9   4   1      125.18      115.23     22.51 o 
  10   4   1        1.00      -10.48     22.57 o 
  11   4   1      383.10      327.37     38.88 o 
 -11   5   1       42.26       46.63     34.55 o 
 -10   5   1        0.90       -9.20     24.07 o 
  -9   5   1        7.91       35.93     19.91 o 
  -8   5   1      482.34      495.14     46.40 o 
  -7   5   1       50.34       17.51     12.80 o 
  -6   5   1     1101.05     1109.76     46.49 o 
  -5   5   1       69.76       79.48     12.15 o 
  -4   5   1        5.12       10.02      7.23 o 
  -3   5   1      809.33      769.18     28.52 o 
  -2   5   1     6089.93     6092.56    210.55 o 
  -1   5   1     1194.37     1028.69     33.34 o 
   0   5   1       41.71       40.85      7.45 o 
   1   5   1      314.90      324.78     12.64 o 
   2   5   1      551.66      567.36     21.03 o 
   3   5   1     1817.12     1829.30     71.56 o 
   4   5   1      749.60      795.23     29.37 o 
   5   5   1       27.55       30.55      9.75 o 
   6   5   1     4333.26     4364.72    168.31 o 
   7   5   1      153.58      124.14     15.65 o 
   8   5   1        2.75       -5.62     15.01 o 
   9   5   1      215.10      217.18     31.25 o 
  10   5   1       28.62       47.37     24.69 o 
  11   5   1       11.98       27.50     32.19 o 
 -11   6   1       20.21       37.52     37.10 o 
 -10   6   1      146.95      195.58     28.13 o 
  -9   6   1        4.96       12.91     18.23 o 
  -8   6   1      136.20      187.81     23.42 o 
  -7   6   1     3356.72     3299.09    129.00 o 
  -6   6   1      505.15      577.66     27.72 o 
  -5   6   1       50.30       61.56      9.02 o 
  -4   6   1      947.87      997.98     37.04 o 
  -3   6   1       69.19       73.23     11.52 o 
  -2   6   1      221.84      230.80     13.65 o 
  -1   6   1    15151.54    14541.50    454.40 o 
   0   6   1        2.65       -6.92      4.62 o 
   1   6   1      160.64      175.72      9.86 o 
   2   6   1     2679.42     2161.37     68.84 o 
   3   6   1       15.05       12.62      5.54 o 
   4   6   1       33.31       55.65     10.91 o 
   5   6   1       67.82      105.85     11.81 o 
   6   6   1      168.15      162.70     14.44 o 
   7   6   1      259.16      244.90     26.64 o 
   8   6   1     3251.78     3305.78    130.63 o 
   9   6   1       15.51       21.11     20.18 o 
  10   6   1       33.91       28.41     26.82 o 
  11   6   1      238.42      330.45     34.59 o 
 -10   7   1        3.17      -16.94     24.52 o 
  -9   7   1      167.06      177.52     21.87 o 
  -8   7   1        0.03       15.50     15.80 o 
  -7   7   1        0.45        6.71     15.43 o 
  -6   7   1        1.00       -3.75     12.19 o 
  -5   7   1      992.37      991.20     41.85 o 
  -4   7   1      109.82      123.67      9.57 o 
  -3   7   1      497.37      549.20     21.97 o 
  -2   7   1     5781.64     5842.65    183.69 o 
  -1   7   1       87.25       94.16      7.01 o 
   0   7   1        3.49        6.16      5.32 o 
   1   7   1      193.48      207.03      9.56 o 
   2   7   1      856.35      833.06     28.05 o 
   3   7   1      391.71      409.94     17.51 o 
   4   7   1      470.81      532.91     24.39 o 
   5   7   1       47.52       63.33     11.99 o 
   6   7   1        0.78       -0.04     12.56 o 
   7   7   1        7.55      -11.62     13.76 o 
   8   7   1        1.93       34.82     16.51 o 
   9   7   1      784.92      771.08     39.20 o 
  10   7   1       14.96       31.80     24.85 o 
 -10   8   1      168.77      112.09     48.45 o 
  -9   8   1       40.04       21.32     20.06 o 
  -8   8   1      639.40      652.23     33.37 o 
  -7   8   1    10079.12    10069.09    386.76 o 
  -6   8   1      168.69      177.05     16.12 o 
  -5   8   1      850.96      910.94     39.17 o 
  -4   8   1     1275.49     1393.22     46.53 o 
  -3   8   1      168.46      169.60     17.42 o 
  -2   8   1     2334.69     2392.44     76.57 o 
  -1   8   1      606.39      631.56     21.99 o 
   0   8   1       26.81       13.47      6.29 o 
   1   8   1        0.02       -2.85      9.46 o 
   2   8   1    16176.29    17619.70    551.27 o 
   3   8   1     1084.24     1116.12     41.08 o 
   4   8   1        0.17       -3.83     11.76 o 
   5   8   1     2440.14     2780.34    109.10 o 
   6   8   1       42.76       14.51     13.26 o 
   7   8   1       15.75       47.64     15.96 o 
   8   8   1     1459.78     1475.49     61.97 o 
   9   8   1       30.04       23.48     19.69 o 
  10   8   1       65.61       63.72     26.67 o 
 -10   9   1        0.06       15.90     28.34 o 
  -9   9   1       81.75       70.30     21.47 o 
  -8   9   1      250.83      271.27     40.30 o 
  -7   9   1     2641.74     2289.88     92.10 o 
  -6   9   1       82.23       99.83     19.09 o 
  -5   9   1      104.77      149.70     14.79 o 
  -4   9   1     1200.11     1112.68     41.99 o 
  -3   9   1       78.84      104.65     19.85 o 
  -2   9   1     4134.64     4215.86    133.41 o 
  -1   9   1     1812.59     1818.19     58.90 o 
   0   9   1        5.00        7.16      6.66 o 
   1   9   1      248.85      248.79     11.75 o 
   2   9   1       20.10       99.53     17.13 o 
   3   9   1      172.69      211.29     13.79 o 
   4   9   1      579.19      568.17     26.77 o 
   5   9   1       87.98       91.69     13.69 o 
   6   9   1     1330.85     1284.19     54.35 o 
   7   9   1      143.48      162.06     19.31 o 
   8   9   1       26.89        2.65     17.45 o 
   9   9   1       32.54        8.72     20.92 o 
  10   9   1        0.00       18.81     26.81 o 
 -10  10   1        5.49       -3.37     29.51 o 
  -9  10   1        0.27       -7.71     23.65 o 
  -8  10   1        0.73      -15.86     18.37 o 
  -7  10   1       13.78      -12.51     16.49 o 
  -6  10   1      414.56      430.67     28.77 o 
  -5  10   1      210.12      211.14     54.18 o 
  -4  10   1       20.23       10.12     10.43 o 
  -3  10   1      410.95      477.27     29.49 o 
  -2  10   1      427.62      402.84     16.31 o 
  -1  10   1     1018.96     1067.89     35.96 o 
   0  10   1     2224.18     2214.91     71.28 o 
   1  10   1       33.88       39.28      8.02 o 
   2  10   1      165.57      170.38     12.61 o 
   3  10   1      354.24      422.01     26.56 o 
   4  10   1        7.25       -3.87     13.10 o 
   5  10   1      310.62      330.89     25.25 o 
   6  10   1      866.36      921.21     42.15 o 
   7  10   1      959.24      911.76     42.43 o 
   8  10   1      175.32      216.43     23.18 o 
   9  10   1       36.94       67.55     21.46 o 
  10  10   1       47.15       33.04     25.27 o 
  -9  11   1       35.21        6.01     24.81 o 
  -8  11   1       25.15       40.23     24.07 o 
  -7  11   1      710.56      671.18     36.00 o 
  -6  11   1       22.02       22.54     16.90 o 
  -5  11   1      474.73      496.35     27.39 o 
  -4  11   1      981.66      985.68     42.69 o 
  -3  11   1        0.06        4.16      9.57 o 
  -2  11   1       79.44      112.41     11.69 o 
  -1  11   1      367.50      314.40     14.45 o 
   0  11   1        0.32       14.40      8.56 o 
   1  11   1      139.17      151.75     10.83 o 
   2  11   1     6970.49     7125.91    246.42 o 
   3  11   1       89.72       96.29     11.64 o 
   4  11   1       22.13       38.88     21.53 o 
   5  11   1     1291.57     1204.07     80.05 o 
   6  11   1       26.99        8.15     15.39 o 
   7  11   1        3.22       -3.21     16.55 o 
   8  11   1      120.40      157.66     21.79 o 
   9  11   1       10.22       29.02     25.69 o 
  -9  12   1       25.27       74.18     30.42 o 
  -8  12   1       81.09       77.33     28.00 o 
  -7  12   1       59.98       69.33     31.88 o 
  -6  12   1        3.94        8.31     18.58 o 
  -5  12   1       55.32       25.00     16.44 o 
  -4  12   1       97.39       87.29     25.20 o 
  -3  12   1      173.90      164.89     14.06 o 
  -2  12   1        3.83       -4.94      9.29 o 
  -1  12   1       24.15       24.09      9.54 o 
   0  12   1     2453.38     2394.54     77.04 o 
   1  12   1       94.15       93.19     10.54 o 
   2  12   1       71.62       97.49     12.09 o 
   3  12   1      150.24      139.12     13.24 o 
   4  12   1        1.34       15.86     20.98 o 
   5  12   1       56.31       79.95     17.34 o 
   6  12   1      179.68      163.96     19.82 o 
   7  12   1        1.83        6.62     18.18 o 
   8  12   1        5.80       -2.52     20.22 o 
   9  12   1      356.29      475.47     55.79 o 
  -9  13   1        8.54       23.27     32.39 o 
  -8  13   1       24.34       72.97     28.50 o 
  -7  13   1        0.93       -1.19     27.29 o 
  -6  13   1        0.00       27.94     18.97 o 
  -5  13   1       32.57       50.90     17.33 o 
  -4  13   1      298.30      309.81     26.27 o 
  -3  13   1        3.28       22.77     12.65 o 
  -2  13   1       79.13      106.07     13.53 o 
  -1  13   1      113.35      145.68     21.04 o 
   0  13   1       26.32       30.28     18.86 o 
   1  13   1       14.64       24.67     10.32 o 
   2  13   1     4460.72     4522.91    158.81 o 
   3  13   1       54.03       16.24     15.48 o 
   4  13   1       32.90       16.18     15.96 o 
   5  13   1      410.01      368.63     45.47 o 
   6  13   1       10.95        9.92     18.07 o 
   7  13   1       11.33       19.88     20.07 o 
   8  13   1      302.24      329.35     28.57 o 
   9  13   1        9.31        7.21     31.52 o 
  -8  14   1      361.99      525.92     41.51 o 
  -7  14   1       59.28       57.87     27.55 o 
  -6  14   1      403.26      497.40     76.27 o 
  -5  14   1        1.83      -12.97     17.30 o 
  -4  14   1       27.85       26.41     18.32 o 
  -3  14   1       45.99       46.66     16.91 o 
  -2  14   1       13.90       -6.49     12.05 o 
  -1  14   1      624.91      670.18     25.91 o 
   0  14   1     1653.71     1589.21     53.43 o 
   1  14   1     4136.25     3801.67    121.21 o 
   2  14   1      168.59      158.19     15.05 o 
   3  14   1       51.37       21.58     16.75 o 
   4  14   1      182.87      173.78     19.85 o 
   5  14   1       61.83       35.65     18.98 o 
   6  14   1      695.03      625.14     51.29 o 
   7  14   1        7.28       -7.43     20.94 o 
   8  14   1        7.44       60.04     29.55 o 
  -8  15   1       18.28      -20.02     29.44 o 
  -7  15   1       23.60       27.61     28.81 o 
  -6  15   1        0.79       -2.23     24.83 o 
  -5  15   1       29.39        6.32     21.69 o 
  -4  15   1      768.92      679.69     35.69 o 
  -3  15   1       89.49       87.34     17.95 o 
  -2  15   1      851.28      846.90     35.40 o 
  -1  15   1     1389.61     1464.19     50.08 o 
   0  15   1       56.33       62.46     13.81 o 
   1  15   1        2.56       25.14     15.02 o 
   2  15   1      298.24      300.74     19.81 o 
   3  15   1       21.22       21.42     17.05 o 
   4  15   1      731.31      760.93     43.75 o 
   5  15   1        9.31       -8.68     18.16 o 
   6  15   1       67.11       71.07     31.43 o 
   7  15   1      111.35      133.21     30.85 o 
   8  15   1        1.93        4.45     33.64 o 
  -7  16   1        3.51       18.69     43.74 o 
  -6  16   1        1.43       -2.25     27.43 o 
  -5  16   1      135.62       61.02     24.47 o 
  -4  16   1     1051.07      987.26     56.13 o 
  -3  16   1      256.95      253.60     31.91 o 
  -2  16   1       51.57       40.84     17.70 o 
  -1  16   1     1252.21     1266.28     49.48 o 
   0  16   1     1527.32     1566.47     53.73 o 
   1  16   1      419.11      413.05     23.23 o 
   2  16   1      141.15      146.89     16.56 o 
   3  16   1      206.61      213.32     21.60 o 
   4  16   1      251.68      256.57     35.77 o 
   5  16   1        1.12        5.48     20.18 o 
   6  16   1      192.47      161.75     24.71 o 
   7  16   1       11.97        5.69     30.32 o 
  -6  17   1       23.91       -0.10     30.52 o 
  -5  17   1        3.38      -14.01     26.57 o 
  -4  17   1       15.06       27.30     22.90 o 
  -3  17   1       57.13       69.70     19.70 o 
  -2  17   1        2.88        3.62     18.13 o 
  -1  17   1      162.61      183.20     18.86 o 
   0  17   1       38.86       56.38     17.59 o 
   1  17   1       20.91       22.88     15.84 o 
   2  17   1      209.43      210.20     24.20 o 
   3  17   1      103.86      104.00     23.48 o 
   4  17   1      226.60      205.75     24.10 o 
   5  17   1       48.05       68.18     23.18 o 
   6  17   1        0.35      -11.61     28.99 o 
  -6  18   1        2.19       -7.39     31.27 o 
  -5  18   1        0.10       11.79     29.79 o 
  -4  18   1      335.24      258.54     30.69 o 
  -3  18   1       15.51       43.56     24.26 o 
  -2  18   1       19.81        8.72     22.42 o 
  -1  18   1       96.80       78.55     18.48 o 
   0  18   1        0.18        3.21     19.04 o 
   1  18   1        0.93       12.50     17.43 o 
   2  18   1      197.72      209.51     24.53 o 
   3  18   1        3.42      -21.11     21.69 o 
   4  18   1       10.16      -11.03     25.97 o 
   5  18   1       93.41      134.41     30.48 o 
   6  18   1        2.67      -18.94     29.39 o 
  -5  19   1        0.11       17.02     30.75 o 
  -4  19   1       48.53       33.11     29.79 o 
  -3  19   1        2.85       17.82     26.48 o 
  -2  19   1       86.17       84.65     27.61 o 
  -1  19   1        1.09      -25.48     20.90 o 
   0  19   1        8.68       13.07     21.74 o 
   1  19   1        0.01       -3.58     19.13 o 
   2  19   1        0.74        5.03     22.18 o 
   3  19   1       11.46        1.94     22.96 o 
   4  19   1      148.35      150.37     32.72 o 
   5  19   1        1.13       28.15     31.44 o 
  -4  20   1        0.05       13.68     30.90 o 
  -3  20   1        9.93      -11.95     28.39 o 
  -2  20   1       56.42       44.11     29.18 o 
  -1  20   1       55.31       63.04     49.22 o 
   0  20   1        9.16       -8.19     22.77 o 
   1  20   1        3.70       12.86     28.13 o 
   2  20   1       80.90       69.59     25.19 o 
   3  20   1        8.12       57.19     29.95 o 
  -1  21   1      123.43      110.78     38.74 o 
   0  21   1        0.01      -37.87     29.55 o 
   1  21   1      162.08      179.70     53.60 o 
 -11   0   2      322.61      278.40     51.53 o 
 -10   0   2      436.69      466.07     56.91 o 
  -9   0   2       70.38       27.32     24.76 o 
  -8   0   2     3362.73     3203.85    174.63 o 
  -7   0   2      409.77      451.30     42.68 o 
  -6   0   2      323.59      350.16     26.37 o 
  -5   0   2    29763.04    31668.87   1673.36 o 
  -4   0   2       39.17       27.69     13.07 o 
  -3   0   2      733.48      668.46     53.85 o 
  -2   0   2    35358.33    34576.86   2593.62 o 
  -1   0   2       30.65       27.69      4.61 o 
   0   0   2      107.23       83.84      9.23 o 
   1   0   2    11763.50    10835.63    480.57 o 
   2   0   2     1725.48     1511.62     67.88 o 
   3   0   2      884.16      861.05     39.94 o 
   4   0   2     3326.13     3681.90    164.89 o 
   5   0   2     2357.88     2297.44    104.41 o 
   6   0   2      445.16      488.87     26.19 o 
   7   0   2     3245.17     3139.78    170.28 o 
   8   0   2       60.40      104.07     36.53 o 
   9   0   2      642.54      619.13     63.07 o 
  10   0   2     1581.72     1427.59    123.84 o 
  11   0   2       81.40      123.82     49.22 o 
 -11   1   2        0.12       -8.19     31.26 o 
 -10   1   2       21.53      -20.79     23.98 o 
  -9   1   2     1142.56     1028.48     52.54 o 
  -8   1   2       26.82       13.59     14.51 o 
  -7   1   2       42.22       43.25     12.43 o 
  -6   1   2      441.22      475.71     22.68 o 
  -5   1   2     3667.43     3609.46    158.33 o 
  -4   1   2     2377.76     2259.59     99.81 o 
  -3   1   2        3.68      -10.17      6.78 o 
  -2   1   2        0.54       -5.43      7.44 o 
  -1   1   2     7779.45     7531.60    565.80 o 
   0   1   2        9.15        0.26      3.38 o 
   1   1   2     1318.05     1213.24     46.88 o 
   2   1   2     2795.60     2848.27    108.78 o 
   3   1   2      175.81      147.53      6.89 o 
   4   1   2     1018.09      835.20     27.51 o 
   5   1   2     1231.90     1155.32     37.87 o 
   6   1   2       17.46       22.60      8.43 o 
   7   1   2      190.25      181.86     13.54 o 
   8   1   2      160.54       74.56     17.12 o 
   9   1   2      422.11      508.43     54.22 o 
  10   1   2        6.18      -13.50     26.91 o 
  11   1   2      112.52      142.92     35.07 o 
 -11   2   2       71.17       58.39     30.55 o 
 -10   2   2      114.78      122.45     23.70 o 
  -9   2   2      534.69      601.15     59.71 o 
  -8   2   2      105.75      123.43     15.64 o 
  -7   2   2      196.25      214.99     16.66 o 
  -6   2   2      834.49      915.34     37.88 o 
  -5   2   2     1734.94     1760.27     69.36 o 
  -4   2   2       68.44       83.59      7.24 o 
  -3   2   2     1834.88     1636.78     57.44 o 
  -2   2   2      578.15      448.85     41.19 o 
  -1   2   2      128.33      122.35      7.69 o 
   0   2   2     1911.26     1630.80     73.67 o 
   1   2   2    11207.77    10564.92    402.33 o 
   2   2   2     4496.12     4508.22    172.23 o 
   3   2   2       14.25        7.86      5.07 o 
   4   2   2      405.55      505.07     17.45 o 
   5   2   2      193.82      234.68     12.09 o 
   6   2   2      215.99      252.25     14.69 o 
   7   2   2      724.75      815.36     31.83 o 
   8   2   2        5.60      -23.98     15.98 o 
   9   2   2       11.38       13.37     19.14 o 
  10   2   2      512.54      352.12    101.52 o 
  11   2   2       16.80       11.59     32.61 o 
 -11   3   2       26.09       22.19     30.00 o 
 -10   3   2       30.52       20.66     23.25 o 
  -9   3   2     1413.88     1370.30     66.74 o 
  -8   3   2        8.53       37.00     17.30 o 
  -7   3   2       91.19      112.42     14.20 o 
  -6   3   2      230.26      206.68     12.83 o 
  -5   3   2      960.85      909.53     33.67 o 
  -4   3   2       73.95       83.83      7.45 o 
  -3   3   2     7465.73     7182.12    247.70 o 
  -2   3   2        3.95       62.18     12.81 o 
  -1   3   2    11361.71    10967.21    342.42 o 
   0   3   2        0.01        5.88      4.20 o 
   1   3   2     3883.31     3724.47    128.28 o 
   2   3   2     3963.73     3863.79    148.24 o 
   3   3   2     4343.97     4221.66    162.05 o 
   4   3   2     2734.87     2667.80     91.56 o 
   5   3   2     1038.82      976.51     35.59 o 
   6   3   2       37.86       20.48      9.33 o 
   7   3   2       60.61       67.23     16.98 o 
   8   3   2      129.85      116.81     25.54 o 
   9   3   2      149.03      173.81     45.14 o 
  10   3   2        1.75       24.34     28.00 o 
  11   3   2       14.88       -1.97     32.07 o 
 -11   4   2       57.80       30.99     28.39 o 
 -10   4   2       76.11       79.00     24.22 o 
  -9   4   2      385.73      433.36     30.83 o 
  -8   4   2       96.72       89.08     18.30 o 
  -7   4   2      625.19      657.43     39.75 o 
  -6   4   2     1255.80     1205.32     44.61 o 
  -5   4   2       29.15       34.73      9.91 o 
  -4   4   2      471.84      398.22     16.70 o 
  -3   4   2     2153.32     2014.23     70.43 o 
  -2   4   2     6177.28     5803.91    200.27 o 
  -1   4   2       97.18      102.58      6.17 o 
   0   4   2    17695.88    18006.13    562.04 o 
   1   4   2     1850.76     1698.07     53.73 o 
   2   4   2      842.46      935.65     37.16 o 
   3   4   2      861.19      888.51     36.22 o 
   4   4   2      504.83      479.17     28.07 o 
   5   4   2     3860.34     3850.24    132.05 o 
   6   4   2      223.71      244.41     18.21 o 
   7   4   2      583.05      548.66     27.18 o 
   8   4   2      204.45      221.62     26.64 o 
   9   4   2       63.50       97.77     22.04 o 
  10   4   2        0.37       -8.95     23.90 o 
  11   4   2      167.60      183.76     34.26 o 
 -11   5   2        2.42      -22.82     40.38 o 
 -10   5   2        0.17      -13.34     24.42 o 
  -9   5   2       72.59      113.58     32.21 o 
  -8   5   2      180.45      179.32     18.37 o 
  -7   5   2       38.56       26.37     14.87 o 
  -6   5   2     1183.00     1256.14     51.96 o 
  -5   5   2      194.53      213.66     12.35 o 
  -4   5   2        0.52       -6.29      6.88 o 
  -3   5   2       13.44       20.50      6.29 o 
  -2   5   2     4568.17     4811.02    166.51 o 
  -1   5   2      279.32      252.43     12.69 o 
   0   5   2        8.52       12.08      4.66 o 
   1   5   2      214.76      189.31      8.26 o 
   2   5   2     1228.46     1221.05     48.59 o 
   3   5   2      212.93      214.99     22.87 o 
   4   5   2     3732.21     4102.35    158.12 o 
   5   5   2        8.12       15.60      7.28 o 
   6   5   2        6.64       19.39     11.20 o 
   7   5   2      228.65      248.12     29.64 o 
   8   5   2      102.09      121.57     21.87 o 
   9   5   2        0.90       15.05     21.15 o 
  10   5   2       18.61       25.82     22.97 o 
  11   5   2       17.51       38.35     33.04 o 
 -11   6   2        3.19      -30.28     33.05 o 
 -10   6   2        0.38       -5.64     24.69 o 
  -9   6   2      598.07      661.93     39.78 o 
  -8   6   2      216.30      229.62     20.16 o 
  -7   6   2        4.33       -2.08     13.46 o 
  -6   6   2       18.02       37.58     11.39 o 
  -5   6   2      110.54      114.60     12.00 o 
  -4   6   2       12.93       13.09      7.36 o 
  -3   6   2     2808.92     2863.38    100.26 o 
  -2   6   2        4.41       -2.42      9.01 o 
  -1   6   2      336.85      314.02     12.23 o 
   0   6   2       67.09       47.63      8.08 o 
   1   6   2      305.41      280.07     11.36 o 
   2   6   2      500.89      475.54     16.99 o 
   3   6   2      870.46      965.77     34.84 o 
   4   6   2        0.40        9.07     14.76 o 
   5   6   2     1379.81     1385.33     56.38 o 
   6   6   2        3.38       11.29     12.39 o 
   7   6   2       30.74       30.08     16.32 o 
   8   6   2     2188.86     2101.30     85.50 o 
   9   6   2       75.85       91.29     23.32 o 
  10   6   2        6.86        7.96     25.21 o 
  11   6   2      109.90       70.62     29.36 o 
 -10   7   2       26.32       26.53     32.69 o 
  -9   7   2      221.36      184.52     21.06 o 
  -8   7   2      185.21      219.71     20.71 o 
  -7   7   2        4.12       11.62     18.87 o 
  -6   7   2        0.18       -2.90     16.43 o 
  -5   7   2     1474.88     1496.57     54.69 o 
  -4   7   2       27.12       28.56      8.14 o 
  -3   7   2      419.33      440.11     18.74 o 
  -2   7   2     7456.29     7883.61    247.53 o 
  -1   7   2       69.02       76.18      6.56 o 
   0   7   2       92.50      104.97     11.75 o 
   1   7   2     1493.72     1496.57     48.34 o 
   2   7   2      375.96      406.46     15.02 o 
   3   7   2       66.24       78.12      8.66 o 
   4   7   2      292.28      299.42     30.27 o 
   5   7   2      386.49      430.98     22.27 o 
   6   7   2       14.31        4.88     12.33 o 
   7   7   2      190.86      196.01     26.75 o 
   8   7   2      143.92      150.32     18.99 o 
   9   7   2      192.71      177.54     30.42 o 
  10   7   2       68.64       62.30     26.17 o 
 -10   8   2        3.11      -36.09     31.41 o 
  -9   8   2       48.83       31.35     23.22 o 
  -8   8   2      142.24      108.53     25.45 o 
  -7   8   2     4892.38     4933.64    191.26 o 
  -6   8   2      295.51      388.95     23.70 o 
  -5   8   2      123.46      137.10     15.65 o 
  -4   8   2      442.23      531.90     22.40 o 
  -3   8   2     4771.41     5031.20    174.99 o 
  -2   8   2      617.69      682.94     23.86 o 
  -1   8   2       83.39       68.93      7.16 o 
   0   8   2      199.88      218.78     10.44 o 
   1   8   2      217.99      209.76     10.95 o 
   2   8   2     6473.29     6630.98    229.55 o 
   3   8   2     1432.35     1401.32     50.73 o 
   4   8   2      104.94      151.01     12.57 o 
   5   8   2     1585.96     1751.20     70.77 o 
   6   8   2      166.91      172.41     16.80 o 
   7   8   2       52.79       77.44     16.79 o 
   8   8   2     1057.88     1103.57     49.76 o 
   9   8   2        5.26        7.84     19.47 o 
  10   8   2       55.11       38.73     26.82 o 
 -10   9   2        0.03       -9.39     27.44 o 
  -9   9   2       84.75       83.67     26.16 o 
  -8   9   2       11.82       -7.85     18.11 o 
  -7   9   2      194.41      194.51     19.00 o 
  -6   9   2      185.86      189.94     30.85 o 
  -5   9   2       16.16       -5.01     12.19 o 
  -4   9   2      586.43      558.87     24.02 o 
  -3   9   2      232.31      258.35     14.22 o 
  -2   9   2     2527.68     2601.59     82.99 o 
  -1   9   2      190.44      181.22     11.31 o 
   0   9   2        3.02       -4.84      6.74 o 
   1   9   2      754.69      839.37     28.54 o 
   2   9   2     3578.40     3665.38    116.16 o 
   3   9   2       22.70       22.62      9.97 o 
   4   9   2       16.82       43.59     11.50 o 
   5   9   2        5.88       39.78     12.53 o 
   6   9   2      273.65      289.06     20.31 o 
   7   9   2      383.49      368.41     23.75 o 
   8   9   2        0.84        2.28     16.90 o 
   9   9   2        0.01        2.05     20.89 o 
  10   9   2        0.00        5.37     27.42 o 
 -10  10   2       12.59       23.11     28.83 o 
  -9  10   2       20.27       49.06     27.12 o 
  -8  10   2      205.16      279.44     35.10 o 
  -7  10   2        9.84      -10.58     14.57 o 
  -6  10   2      313.30      325.83     22.39 o 
  -5  10   2      768.00      858.61     44.07 o 
  -4  10   2       35.16       44.90     11.02 o 
  -3  10   2      142.90      176.38     22.51 o 
  -2  10   2      818.42      863.62     29.99 o 
  -1  10   2       48.81       80.21      8.55 o 
   0  10   2     1223.71     1226.98     41.03 o 
   1  10   2     3055.28     3103.65     98.84 o 
   2  10   2      199.60      205.01     11.11 o 
   3  10   2      331.76      343.66     19.06 o 
   4  10   2       44.64       57.62     17.91 o 
   5  10   2      319.59      301.71     21.60 o 
   6  10   2        2.35       -8.46     14.49 o 
   7  10   2      914.63      881.56     41.29 o 
   8  10   2       45.50       63.67     18.12 o 
   9  10   2       19.12       15.70     21.34 o 
  10  10   2       46.73       92.93     45.11 o 
  -9  11   2       17.09       -7.27     28.38 o 
  -8  11   2        0.60       11.24     24.45 o 
  -7  11   2      120.40      151.56     42.43 o 
  -6  11   2       84.85      111.36     17.39 o 
  -5  11   2       32.89       29.71     16.98 o 
  -4  11   2      664.54      645.80     48.85 o 
  -3  11   2      550.66      561.08     24.55 o 
  -2  11   2     1225.78     1255.67     42.22 o 
  -1  11   2       71.34       61.68      9.07 o 
   0  11   2        3.36       -7.73      8.60 o 
   1  11   2       33.42       27.17     10.55 o 
   2  11   2       10.63        2.50      8.44 o 
   3  11   2      605.20      657.85     27.43 o 
   4  11   2       24.48       10.76     13.54 o 
   5  11   2     1390.92     1328.18     56.29 o 
   6  11   2       42.10       45.21     15.48 o 
   7  11   2        1.57       -1.96     17.14 o 
   8  11   2      335.23      298.12     26.06 o 
   9  11   2        0.24      -18.85     22.53 o 
  -9  12   2       20.96       35.97     29.53 o 
  -8  12   2      522.34      604.12     43.57 o 
  -7  12   2      183.04      205.15     27.84 o 
  -6  12   2      103.51      125.85     41.81 o 
  -5  12   2      312.36      279.42     21.78 o 
  -4  12   2       36.74       39.19     15.07 o 
  -3  12   2       47.85       66.18     12.11 o 
  -2  12   2     1754.34     1957.96     63.61 o 
  -1  12   2        1.56        0.15      9.19 o 
   0  12   2       23.15       50.49      9.94 o 
   1  12   2     2982.98     2810.68     89.69 o 
   2  12   2        2.65       -4.52     10.75 o 
   3  12   2       20.53       13.89     11.45 o 
   4  12   2     1908.59     1742.97     71.47 o 
   5  12   2       57.16       30.26     16.22 o 
   6  12   2       62.54       31.88     17.82 o 
   7  12   2     1997.04     1618.52     68.76 o 
   8  12   2       12.43        0.14     21.22 o 
   9  12   2       45.05       34.33     28.50 o 
  -9  13   2        1.99       11.94     31.32 o 
  -8  13   2        5.77       12.32     29.84 o 
  -7  13   2       35.95       57.25     25.89 o 
  -6  13   2      817.14      764.56     46.15 o 
  -5  13   2        0.83      -15.17     16.48 o 
  -4  13   2      173.81      158.87     18.48 o 
  -3  13   2      908.18      862.95     35.45 o 
  -2  13   2       31.44       38.31     11.98 o 
  -1  13   2      152.64      159.03     12.53 o 
   0  13   2       33.35       16.90     12.38 o 
   1  13   2       93.30       93.72     14.45 o 
   2  13   2      132.71      156.61     22.89 o 
   3  13   2      756.88      727.11     44.63 o 
   4  13   2      186.36      152.51     18.26 o 
   5  13   2      191.32      162.67     19.50 o 
   6  13   2      141.78      119.30     20.23 o 
   7  13   2       55.68       66.36     20.85 o 
   8  13   2       57.36       56.08     19.75 o 
   9  13   2        3.87        3.02     25.35 o 
  -8  14   2       11.49        8.57     29.16 o 
  -7  14   2        3.20      -25.61     26.76 o 
  -6  14   2      233.85      252.65     30.45 o 
  -5  14   2       79.84      131.43     48.74 o 
  -4  14   2        1.80       18.63     17.09 o 
  -3  14   2        3.26       -5.61     13.92 o 
  -2  14   2     1359.27     1250.96     43.41 o 
  -1  14   2      837.86      839.92     31.18 o 
   0  14   2      444.65      469.05     24.35 o 
   1  14   2     1712.71     1680.56     62.00 o 
   2  14   2       21.96        7.56     12.80 o 
   3  14   2       57.29       29.13     23.40 o 
   4  14   2      252.53      265.49     21.71 o 
   5  14   2        4.58        1.63     17.53 o 
   6  14   2        5.22        2.24     19.81 o 
   7  14   2      233.05      253.91     27.11 o 
   8  14   2       77.58      103.98     26.62 o 
  -8  15   2       56.34       58.81     32.37 o 
  -7  15   2       31.58       46.29     29.24 o 
  -6  15   2       81.67      201.21     28.87 o 
  -5  15   2        3.01        4.72     24.13 o 
  -4  15   2     1173.15     1192.18     62.01 o 
  -3  15   2      412.63      350.73     34.52 o 
  -2  15   2       59.89       71.89     18.96 o 
  -1  15   2      362.46      413.79     19.74 o 
   0  15   2      169.03      202.78     15.42 o 
   1  15   2      374.33      347.80     20.33 o 
   2  15   2     1473.94     1431.95     54.84 o 
   3  15   2       40.49       31.27     17.52 o 
   4  15   2       76.20       76.23     18.56 o 
   5  15   2       54.25       23.26     18.65 o 
   6  15   2       60.66       77.86     22.49 o 
   7  15   2      100.69       97.17     24.25 o 
   8  15   2       64.16       86.53     33.12 o 
  -7  16   2        0.94        0.37     28.45 o 
  -6  16   2       56.18       30.67     28.80 o 
  -5  16   2       36.53       31.29     25.56 o 
  -4  16   2      137.46      161.45     26.63 o 
  -3  16   2      783.13      698.13     41.95 o 
  -2  16   2       23.59       21.10     15.96 o 
  -1  16   2     1326.83     1363.36     46.89 o 
   0  16   2     2692.96     2616.40     85.51 o 
   1  16   2        3.99        1.67     15.17 o 
   2  16   2      284.61      253.03     22.35 o 
   3  16   2      130.00      103.58     24.57 o 
   4  16   2      124.51      105.29     25.95 o 
   5  16   2      423.81      379.63     28.35 o 
   6  16   2       85.44       70.00     22.59 o 
   7  16   2       26.82       13.86     28.93 o 
  -6  17   2        8.24       -6.12     30.35 o 
  -5  17   2      196.11      183.77     55.48 o 
  -4  17   2        4.54      -19.52     22.71 o 
  -3  17   2      133.98      130.33     28.54 o 
  -2  17   2     1326.16     1315.62     51.43 o 
  -1  17   2        2.48       -5.71     16.02 o 
   0  17   2       28.97       19.58     15.72 o 
   1  17   2      753.21      862.46     37.18 o 
   2  17   2        8.73      -12.04     19.30 o 
   3  17   2        0.37       17.29     20.39 o 
   4  17   2       57.16       34.18     20.22 o 
   5  17   2       21.72       21.16     21.58 o 
   6  17   2       12.99       38.10     23.84 o 
  -6  18   2        0.52      -30.93     31.53 o 
  -5  18   2        9.56        7.22     28.95 o 
  -4  18   2       16.92       41.28     26.15 o 
  -3  18   2       63.16       94.02     27.41 o 
  -2  18   2        7.22       12.99     24.44 o 
  -1  18   2       24.51        4.49     17.75 o 
   0  18   2      201.88      232.82     21.09 o 
   1  18   2       25.84       25.81     18.05 o 
   2  18   2        2.48        1.27     20.91 o 
   3  18   2       60.27       43.59     27.13 o 
   4  18   2        0.86        5.91     21.69 o 
   5  18   2        0.16        5.21     23.01 o 
   6  18   2        0.88       -4.96     30.29 o 
  -5  19   2      127.90       64.43     31.77 o 
  -4  19   2        6.48       -4.18     27.10 o 
  -3  19   2        6.44      -23.32     27.23 o 
  -2  19   2        7.76       41.51     27.14 o 
  -1  19   2        0.02      -29.92     24.70 o 
   0  19   2        0.81       -4.35     20.92 o 
   1  19   2       51.81       14.89     21.56 o 
   2  19   2        2.20      -12.66     22.94 o 
   3  19   2        8.49      -13.86     23.59 o 
   4  19   2       56.11       47.30     25.20 o 
   5  19   2        0.30      -19.50     29.07 o 
  -3  20   2       97.45      123.26     30.49 o 
  -2  20   2       30.52       90.82     66.14 o 
  -1  20   2       15.88       25.94     27.85 o 
   0  20   2      123.81      164.12     30.40 o 
   1  20   2        3.19       -0.95     26.65 o 
   2  20   2      216.02      241.75     28.25 o 
   3  20   2       40.07       27.70     29.75 o 
  -1  21   2       54.31       77.76     38.65 o 
   0  21   2        0.08       -4.87     28.25 o 
   1  21   2        7.70       17.71     37.65 o 
 -11   1   3       21.25       13.56     28.76 o 
 -10   1   3       98.19       88.99     27.79 o 
  -9   1   3     1805.06     1736.22    108.81 o 
  -8   1   3      323.20      316.08     23.64 o 
  -7   1   3      110.93       90.30     13.47 o 
  -6   1   3      210.69      219.29     16.46 o 
  -5   1   3     1664.72     1733.82     95.20 o 
  -4   1   3      146.87      126.11     15.00 o 
  -3   1   3      138.60      189.81     13.56 o 
  -2   1   3      187.20      167.14     23.44 o 
  -1   1   3      339.74      363.06     21.98 o 
   0   1   3      637.01      555.66     24.76 o 
   1   1   3      878.60      829.79     29.59 o 
   2   1   3       37.45       47.76      4.51 o 
   3   1   3     1085.05     1159.66     37.69 o 
   4   1   3      464.56      497.38     17.47 o 
   5   1   3      783.22      816.46     27.62 o 
   6   1   3       27.54       19.26      8.95 o 
   7   1   3       77.59       97.99     13.65 o 
   8   1   3      128.78      154.74     53.69 o 
   9   1   3     2138.10     2115.66    120.48 o 
  10   1   3       67.40       75.65     29.09 o 
  11   1   3       14.81       13.34     32.90 o 
 -11   2   3       17.42        6.15     31.54 o 
 -10   2   3       31.18       -3.19     22.79 o 
  -9   2   3      157.85      165.57     22.31 o 
  -8   2   3       10.54       29.81     15.00 o 
  -7   2   3     2782.37     2740.58     94.87 o 
  -6   2   3      389.67      412.59     21.01 o 
  -5   2   3      413.85      458.24     21.23 o 
  -4   2   3     2063.39     2223.06    100.09 o 
  -3   2   3      151.63      152.54     10.09 o 
  -2   2   3     7718.11     7550.00    334.88 o 
  -1   2   3     1703.60     1652.02     92.35 o 
   0   2   3     3471.75     3285.58    174.60 o 
   1   2   3       13.83       13.72      6.32 o 
   2   2   3     2463.04     2504.61     79.31 o 
   3   2   3      134.41      173.83      9.52 o 
   4   2   3     2350.82     2477.02     78.83 o 
   5   2   3     1197.87     1222.06     39.94 o 
   6   2   3      431.89      447.44     19.32 o 
   7   2   3     2988.05     2819.06    110.68 o 
   8   2   3        0.90      -13.23     16.38 o 
   9   2   3      133.67      128.44     22.04 o 
  10   2   3        3.99       -2.69     25.95 o 
  11   2   3       50.08       45.64     33.98 o 
 -11   3   3        2.45       26.05     56.91 o 
 -10   3   3       42.60      107.87     24.79 o 
  -9   3   3        7.05       18.03     25.82 o 
  -8   3   3      118.37      140.23     16.73 o 
  -7   3   3     1027.52      969.28     47.80 o 
  -6   3   3       81.85       67.69     15.21 o 
  -5   3   3      324.31      364.40     19.16 o 
  -4   3   3      223.18      237.40     11.52 o 
  -3   3   3     2801.29     2884.89    112.83 o 
  -2   3   3     2988.70     2917.25    114.01 o 
  -1   3   3    16144.44    15484.40    702.03 o 
   0   3   3       34.99       52.01      4.88 o 
   1   3   3     8320.59     7855.28    299.61 o 
   2   3   3     1583.58     1523.62     53.81 o 
   3   3   3     2840.11     2790.22    107.88 o 
   4   3   3      218.07      265.61     12.15 o 
   5   3   3      239.91      243.56     15.25 o 
   6   3   3      128.77      146.94     11.77 o 
   7   3   3      606.36      673.10     42.07 o 
   8   3   3        0.03      -12.54     15.91 o 
   9   3   3        9.36       21.23     20.01 o 
  10   3   3       79.79       80.44     30.44 o 
  11   3   3        2.05        4.72     33.44 o 
 -11   4   3       35.87      -12.81     35.58 o 
 -10   4   3      114.98      157.37     36.37 o 
  -9   4   3       42.00       41.68     20.36 o 
  -8   4   3        1.52        3.05     16.64 o 
  -7   4   3      624.67      655.89     55.88 o 
  -6   4   3        0.45      -13.59      9.06 o 
  -5   4   3      974.49      947.48     35.18 o 
  -4   4   3       32.93       19.54      6.91 o 
  -3   4   3       11.09       19.80      6.83 o 
  -2   4   3      537.86      560.63     21.28 o 
  -1   4   3       34.19       18.99      7.36 o 
   0   4   3    46614.19    45462.92   1561.65 o 
   1   4   3       54.01       83.66      8.21 o 
   2   4   3      231.53      224.17     16.10 o 
   3   4   3      727.45      610.18     26.02 o 
   4   4   3      724.06      673.92     39.34 o 
   5   4   3      116.75      139.21      9.77 o 
   6   4   3      164.41      185.78     14.97 o 
   7   4   3      849.23      931.63     40.75 o 
   8   4   3       22.68        9.31     18.13 o 
   9   4   3        6.35        1.28     21.13 o 
  10   4   3        1.49      -10.89     25.04 o 
  11   4   3       35.08       39.34     34.25 o 
 -11   5   3        0.00      -12.64     35.66 o 
 -10   5   3      182.57      204.96     78.83 o 
  -9   5   3       72.63      145.63     27.13 o 
  -8   5   3       15.88       24.73     18.14 o 
  -7   5   3      271.53      247.00     24.05 o 
  -6   5   3      366.23      365.24     26.51 o 
  -5   5   3       78.47      102.05     24.97 o 
  -4   5   3      518.64      577.62     22.72 o 
  -3   5   3      135.92      146.71     10.67 o 
  -2   5   3     1658.65     1568.87     55.99 o 
  -1   5   3      278.37      249.52     10.14 o 
   0   5   3      389.90      403.40     14.66 o 
   1   5   3     1526.99     1436.37     46.09 o 
   2   5   3     5820.47     5620.22    215.06 o 
   3   5   3     2108.29     1943.40     75.98 o 
   4   5   3     1831.22     1750.16     69.16 o 
   5   5   3       76.21       96.13     12.87 o 
   6   5   3       23.27       26.84     11.18 o 
   7   5   3     1146.50     1105.26     47.46 o 
   8   5   3      117.01      146.08     21.86 o 
   9   5   3       24.10       25.22     21.68 o 
  10   5   3      387.71      395.04     36.32 o 
  11   5   3        0.35       13.10     33.96 o 
 -11   6   3       17.81       56.84     37.85 o 
 -10   6   3       18.33       41.88     32.49 o 
  -9   6   3        0.03      -12.21     19.78 o 
  -8   6   3      805.03      821.24     43.92 o 
  -7   6   3      260.19      294.19     25.86 o 
  -6   6   3     2902.95     2676.08    105.66 o 
  -5   6   3      129.05      151.43     17.31 o 
  -4   6   3      400.17      400.22     17.81 o 
  -3   6   3     5334.67     5337.39    184.77 o 
  -2   6   3       43.87       32.00      7.95 o 
  -1   6   3      510.13      482.79     17.22 o 
   0   6   3     5439.36     5528.16    173.42 o 
   1   6   3      181.62      218.54     11.69 o 
   2   6   3      306.25      311.82     12.17 o 
   3   6   3      737.80      834.83     34.76 o 
   4   6   3      557.76      559.56     25.25 o 
   5   6   3      177.35      230.69     25.64 o 
   6   6   3     6138.70     6012.31    231.19 o 
   7   6   3       29.21       37.83     17.65 o 
   8   6   3      221.04      207.57     19.53 o 
   9   6   3       93.35      209.54     25.48 o 
  10   6   3        6.54       32.43     24.97 o 
 -10   7   3      162.62      223.33     36.01 o 
  -9   7   3       26.11       16.21     26.56 o 
  -8   7   3       61.39      103.41     32.29 o 
  -7   7   3      919.77      884.96     40.14 o 
  -6   7   3      167.72      169.43     15.43 o 
  -5   7   3      122.14      130.05     15.70 o 
  -4   7   3     1629.69     1698.67     61.28 o 
  -3   7   3        0.09        2.19      9.63 o 
  -2   7   3     3188.32     3430.22    108.61 o 
  -1   7   3      218.63      217.53      9.96 o 
   0   7   3      648.38      643.86     22.41 o 
   1   7   3      238.80      250.13     11.78 o 
   2   7   3     5893.86     6053.48    190.90 o 
   3   7   3      398.39      402.49     19.64 o 
   4   7   3      868.84      938.49     39.36 o 
   5   7   3      488.27      491.63     24.47 o 
   6   7   3       49.90       20.22     12.87 o 
   7   7   3       25.93       27.73     14.43 o 
   8   7   3       66.99       57.76     18.09 o 
   9   7   3        6.66       25.99     22.22 o 
  10   7   3       46.47       81.21     26.85 o 
 -10   8   3        7.05        3.45     31.70 o 
  -9   8   3        1.37      -15.72     29.01 o 
  -8   8   3       11.42       26.21     26.99 o 
  -7   8   3     4270.93     4287.95    167.60 o 
  -6   8   3       45.88       45.24     13.28 o 
  -5   8   3       16.33       27.15     10.97 o 
  -4   8   3       23.61       27.06      9.47 o 
  -3   8   3     2466.23     2632.44     92.46 o 
  -2   8   3      715.54      722.79     25.06 o 
  -1   8   3       19.26       15.15      6.43 o 
   0   8   3      565.45      599.64     21.36 o 
   1   8   3       91.76      101.53      7.82 o 
   2   8   3      259.25      320.77     17.03 o 
   3   8   3     3072.20     3125.74    108.99 o 
   4   8   3      467.77      461.36     23.65 o 
   5   8   3       45.98       61.58     12.57 o 
   6   8   3       44.18       21.87     21.41 o 
   7   8   3     5109.72     4741.02    184.45 o 
   8   8   3       30.09        7.44     17.13 o 
   9   8   3        0.05        3.39     19.52 o 
  10   8   3        0.42       28.90     26.37 o 
 -10   9   3        2.40       11.18     35.65 o 
  -9   9   3       31.76       29.54     24.33 o 
  -8   9   3        0.25       10.75     19.72 o 
  -7   9   3     1288.97     1339.30     67.30 o 
  -6   9   3     1066.52     1143.88     49.01 o 
  -5   9   3        7.66        4.86     14.99 o 
  -4   9   3     1039.73      987.41     37.66 o 
  -3   9   3       80.61       75.30     10.44 o 
  -2   9   3     3163.65     3394.71    107.97 o 
  -1   9   3        2.82      -10.60      7.06 o 
   0   9   3      114.96      127.37      8.90 o 
   1   9   3      200.03      206.87     10.76 o 
   2   9   3     3628.69     3872.66    122.53 o 
   3   9   3       75.48       53.62      8.70 o 
   4   9   3     1108.87     1033.53     46.52 o 
   5   9   3       44.47       46.80     14.99 o 
   6   9   3     1731.84     1777.02     77.16 o 
   7   9   3     1032.82      938.15     46.74 o 
   8   9   3        0.91        0.86     18.46 o 
   9   9   3      141.24      143.25     23.52 o 
  10   9   3        9.81        5.86     27.22 o 
 -10  10   3      376.39      321.76     45.38 o 
  -9  10   3       36.92       22.27     24.97 o 
  -8  10   3       32.71        7.90     23.74 o 
  -7  10   3     1335.92     1398.12     71.31 o 
  -6  10   3        0.35        3.62     20.14 o 
  -5  10   3       18.00       11.40     23.53 o 
  -4  10   3       30.57       40.84     10.89 o 
  -3  10   3       93.55       91.02     15.33 o 
  -2  10   3       78.34       74.44      8.88 o 
  -1  10   3      245.85      247.86     14.25 o 
   0  10   3     2047.31     2007.65     64.91 o 
   1  10   3      323.03      351.56     19.25 o 
   2  10   3       20.75       34.52     10.13 o 
   3  10   3       21.89        9.27     11.53 o 
   4  10   3       38.53       27.26     12.88 o 
   5  10   3       58.88       18.80     13.76 o 
   6  10   3        0.80      -23.66     15.87 o 
   7  10   3     1017.06     1067.28     53.84 o 
   8  10   3      131.56      160.16     21.90 o 
   9  10   3        1.22       26.77     21.90 o 
  10  10   3      253.51      319.45     62.79 o 
  -9  11   3      171.74      158.11     30.91 o 
  -8  11   3        6.96       33.81     25.59 o 
  -7  11   3      301.15      263.39     29.03 o 
  -6  11   3      802.78      676.36     40.51 o 
  -5  11   3        3.74        5.29     17.79 o 
  -4  11   3      209.23      207.90     17.51 o 
  -3  11   3       53.11       59.72     12.10 o 
  -2  11   3       74.95       83.76     18.45 o 
  -1  11   3        0.12        8.64      8.74 o 
   0  11   3       31.15       24.04     17.80 o 
   1  11   3      113.53      119.65     13.14 o 
   2  11   3        1.77       19.30     10.26 o 
   3  11   3        9.48        1.89     10.37 o 
   4  11   3      200.36      187.09     17.09 o 
   5  11   3        6.73       23.29     17.65 o 
   6  11   3     1048.94      897.55     41.83 o 
   7  11   3      269.20      236.67     26.53 o 
   8  11   3       19.71        9.33     20.58 o 
   9  11   3      300.03      284.80     27.66 o 
  -9  12   3       75.34       70.83     29.66 o 
  -8  12   3        5.14       26.80     29.03 o 
  -7  12   3       13.90        0.18     25.78 o 
  -6  12   3      156.98      185.56     24.23 o 
  -5  12   3        7.34      -21.30     19.69 o 
  -4  12   3        2.45       10.00     16.43 o 
  -3  12   3        2.08        3.97     12.09 o 
  -2  12   3        5.43        0.40     10.04 o 
  -1  12   3       75.24       61.67     10.38 o 
   0  12   3      609.10      626.75     23.84 o 
   1  12   3        1.20        0.06      9.55 o 
   2  12   3       62.35       72.93     11.52 o 
   3  12   3       88.60       56.83     14.56 o 
   4  12   3        4.07        1.31     22.31 o 
   5  12   3       23.90       51.58     16.42 o 
   6  12   3       12.99       11.29     19.65 o 
   7  12   3        1.00        0.33     18.14 o 
   8  12   3        3.54        8.01     21.81 o 
   9  12   3       29.57       61.88     25.43 o 
  -9  13   3       13.31       25.03     32.66 o 
  -8  13   3       19.78       40.10     28.98 o 
  -7  13   3       13.52      -21.77     25.59 o 
  -6  13   3      128.54      140.20     40.84 o 
  -5  13   3       36.71       15.90     21.87 o 
  -4  13   3        1.61        9.91     19.78 o 
  -3  13   3      824.10      827.05     34.22 o 
  -2  13   3        1.78       16.50     10.73 o 
  -1  13   3      252.42      248.03     20.58 o 
   0  13   3      212.40      204.87     16.44 o 
   1  13   3        3.79       -7.41     11.94 o 
   2  13   3       64.84       30.92     12.39 o 
   3  13   3      476.50      460.24     62.94 o 
   4  13   3        0.11      -23.10     18.88 o 
   5  13   3        0.41       -1.33     19.43 o 
   6  13   3      110.05       92.27     20.54 o 
   7  13   3        3.20       24.51     18.22 o 
   8  13   3       42.31       29.03     21.70 o 
   9  13   3       55.23       83.65     28.19 o 
  -8  14   3       46.29       42.15     31.39 o 
  -7  14   3       14.35       12.31     26.03 o 
  -6  14   3       40.41       41.79     24.17 o 
  -5  14   3        3.46        8.88     20.23 o 
  -4  14   3      218.13      207.72     24.62 o 
  -3  14   3      169.66      150.05     16.12 o 
  -2  14   3       31.82       55.25     12.65 o 
  -1  14   3     6792.36     6516.08    205.36 o 
   0  14   3       57.37       48.42     14.39 o 
   1  14   3     4411.82     4192.88    147.38 o 
   2  14   3      155.58      140.67     15.45 o 
   3  14   3      511.15      446.24     26.47 o 
   4  14   3      425.64      379.70     24.47 o 
   5  14   3       44.31       40.28     18.65 o 
   6  14   3        2.75        6.41     19.66 o 
   7  14   3       18.56       35.49     34.22 o 
   8  14   3       59.95       63.65     24.72 o 
  -8  15   3        3.94      -14.88     30.10 o 
  -7  15   3      102.65      120.01     54.57 o 
  -6  15   3       65.18       74.53     60.71 o 
  -5  15   3       55.05       85.45     24.59 o 
  -4  15   3     1212.48     1212.68     62.69 o 
  -3  15   3       80.16       76.04     23.36 o 
  -2  15   3      487.97      534.24     26.02 o 
  -1  15   3       88.79       83.98     16.11 o 
   0  15   3       12.47       12.83     13.24 o 
   1  15   3      664.03      739.84     48.37 o 
   2  15   3      500.39      510.08     25.55 o 
   3  15   3       22.73       13.02     18.06 o 
   4  15   3     1364.76     1376.04     59.46 o 
   5  15   3       55.35       22.91     20.35 o 
   6  15   3        9.50       22.55     22.40 o 
   7  15   3       95.74      130.69     25.47 o 
   8  15   3       13.75       -2.39     26.69 o 
  -7  16   3       32.85       55.83     50.32 o 
  -6  16   3      321.74      376.40     35.68 o 
  -5  16   3      108.07       39.04     24.77 o 
  -4  16   3      207.72      180.91     27.10 o 
  -3  16   3      438.62      407.32     32.17 o 
  -2  16   3      223.48      201.83     26.31 o 
  -1  16   3     1335.66     1363.11     47.81 o 
   0  16   3     1531.90     1631.12     61.70 o 
   1  16   3      852.48      903.06     37.88 o 
   2  16   3      197.42      186.02     20.13 o 
   3  16   3      571.31      454.22     39.96 o 
   4  16   3      254.16      234.38     23.53 o 
   5  16   3       19.94        8.04     20.93 o 
   6  16   3      375.31      330.17     28.20 o 
   7  16   3       15.58       30.21     25.09 o 
  -6  17   3        4.21       11.33     30.78 o 
  -5  17   3        7.77      -17.92     25.92 o 
  -4  17   3      336.85      329.88     30.88 o 
  -3  17   3      254.57      243.05     28.02 o 
  -2  17   3        0.08       -2.44     19.27 o 
  -1  17   3        3.85       -1.88     18.49 o 
   0  17   3       39.94       37.32     16.74 o 
   1  17   3        2.56       18.24     16.20 o 
   2  17   3        1.96       -3.50     18.74 o 
   3  17   3      132.13      175.57     35.41 o 
   4  17   3      285.97      249.19     25.25 o 
   5  17   3        5.61      -23.86     21.25 o 
   6  17   3       23.38       19.96     23.52 o 
  -6  18   3       62.74       79.14     32.06 o 
  -5  18   3        6.25       -2.77     28.35 o 
  -4  18   3       70.90       97.32     27.32 o 
  -3  18   3      495.85      462.01     36.85 o 
  -2  18   3        0.74      -28.37     23.54 o 
  -1  18   3        5.02       21.06     22.51 o 
   0  18   3     2577.33     2444.74     90.00 o 
   1  18   3        7.18       -4.07     17.64 o 
   2  18   3        0.11        4.57     20.48 o 
   3  18   3      733.23      708.29     38.83 o 
   4  18   3        0.03      -12.53     21.51 o 
   5  18   3        6.92      -18.11     23.59 o 
  -5  19   3        6.94      -23.17     29.70 o 
  -4  19   3      336.40      325.66     35.66 o 
  -3  19   3        2.78        7.88     25.84 o 
  -2  19   3       17.26       29.55     26.62 o 
  -1  19   3       43.95       72.90     26.62 o 
   0  19   3       26.96       22.84     23.98 o 
   1  19   3        1.83      -13.40     22.14 o 
   2  19   3        7.06       14.95     22.86 o 
   3  19   3        3.72       -7.30     22.75 o 
   4  19   3      332.08      293.60     29.36 o 
   5  19   3        0.71        7.13     24.66 o 
  -3  20   3        4.28      -30.79     30.26 o 
  -2  20   3       20.63       13.71     35.58 o 
  -1  20   3        5.22      -22.02     27.31 o 
   0  20   3      103.95      168.84     29.07 o 
   1  20   3        0.53      -14.08     27.91 o 
   2  20   3       17.85       23.54     25.40 o 
   3  20   3       28.33       34.47     26.23 o 
  -1  21   3      109.26      156.96     59.22 o 
   0  21   3        1.39       -3.12     37.88 o 
   1  21   3      191.60      259.23     48.07 o 
 -11   0   4        1.03       17.69     42.30 o 
 -10   0   4     2136.71     1959.20    160.77 o 
  -9   0   4      661.39      639.26     56.14 o 
  -8   0   4       81.34      106.58     34.61 o 
  -7   0   4     1419.35     1452.91     82.94 o 
  -6   0   4       26.19       32.30     20.00 o 
  -5   0   4      126.47      205.34     24.61 o 
  -4   0   4     3647.73     3953.83    299.40 o 
  -3   0   4      325.62      304.57     26.92 o 
  -2   0   4      168.00      140.74     13.84 o 
  -1   0   4    17331.95    16765.90    920.84 o 
   0   0   4       52.02       76.76     12.69 o 
   1   0   4       12.39       36.74      5.85 o 
   2   0   4    36210.48    33449.46   1475.33 o 
   3   0   4      462.54      407.21     20.55 o 
   4   0   4      855.44      843.93     40.23 o 
   5   0   4    31657.45    31528.60   1393.39 o 
   6   0   4       41.41       43.09     11.20 o 
   7   0   4       26.75        3.21     22.69 o 
   8   0   4     4024.71     3786.38    292.38 o 
   9   0   4      122.38      166.12     36.91 o 
  10   0   4      194.38      225.34     48.45 o 
  11   0   4      367.31      354.54     61.53 o 
 -11   1   4       49.53       57.14     38.45 o 
 -10   1   4       73.25       50.23     23.15 o 
  -9   1   4      104.86       93.28     26.70 o 
  -8   1   4        2.68       15.69     14.74 o 
  -7   1   4       18.38       22.72     14.33 o 
  -6   1   4        0.43      -16.15     12.51 o 
  -5   1   4      979.74      912.41     52.76 o 
  -4   1   4       70.71       73.75     10.29 o 
  -3   1   4      348.70      404.51     20.36 o 
  -2   1   4     1312.38     1263.04     56.89 o 
  -1   1   4     7324.32     6275.69    345.23 o 
   0   1   4        3.89        7.97      6.96 o 
   1   1   4     5013.67     4690.42    162.17 o 
   2   1   4     1597.13     1408.53     45.11 o 
   3   1   4        2.57        2.87      4.64 o 
   4   1   4     1334.95     1243.42     40.67 o 
   5   1   4      863.59      924.73     31.17 o 
   6   1   4        4.04        5.43     10.46 o 
   7   1   4       12.63       34.37     13.16 o 
   8   1   4      514.66      439.12     29.30 o 
   9   1   4      552.76      557.54     42.95 o 
  10   1   4        0.00        9.83     27.26 o 
  11   1   4       14.45       39.29     32.82 o 
 -11   2   4      122.57       79.98     41.53 o 
 -10   2   4      411.04      392.96     34.61 o 
  -9   2   4        1.75        0.88     22.81 o 
  -8   2   4        1.23       -3.49     14.72 o 
  -7   2   4     1142.36     1222.98     51.20 o 
  -6   2   4      397.12      439.45     21.82 o 
  -5   2   4     2945.89     2772.28    124.96 o 
  -4   2   4      125.46      101.93     10.13 o 
  -3   2   4      147.99      123.68      9.34 o 
  -2   2   4      271.72      402.99     40.24 o 
  -1   2   4    10710.79    10969.97    602.64 o 
   0   2   4     1694.81     1607.23     62.30 o 
   1   2   4      201.35      211.22      9.44 o 
   2   2   4      222.86      356.56     19.97 o 
   3   2   4        5.06       11.31      6.07 o 
   4   2   4     1484.07     1442.32     46.32 o 
   5   2   4      398.68      516.99     18.98 o 
   6   2   4      171.88      188.81     12.32 o 
   7   2   4        1.36       12.22     12.57 o 
   8   2   4       67.50       66.46     22.73 o 
   9   2   4      247.19      341.70     40.38 o 
  10   2   4       70.28       64.27     44.22 o 
  11   2   4       47.06       66.30     32.96 o 
 -11   3   4        1.65       23.47     35.65 o 
 -10   3   4       67.82       53.79     23.77 o 
  -9   3   4      163.95      153.45     21.61 o 
  -8   3   4       53.79       45.36     15.71 o 
  -7   3   4        0.00       -8.26     13.56 o 
  -6   3   4       64.96       79.26     12.22 o 
  -5   3   4      586.06      607.90     28.31 o 
  -4   3   4      641.57      687.50     33.39 o 
  -3   3   4     2620.07     2510.57    112.96 o 
  -2   3   4     2537.93     2683.08    119.90 o 
  -1   3   4       49.68      220.72     22.30 o 
   0   3   4       44.69       33.38      5.17 o 
   1   3   4    14614.94    13797.03    525.83 o 
   2   3   4      981.31      934.88     33.93 o 
   3   3   4     3381.17     3207.62    101.32 o 
   4   3   4      112.43       96.77      8.45 o 
   5   3   4       66.11       68.35      8.62 o 
   6   3   4        0.29        8.13      8.84 o 
   7   3   4      201.92      218.19     16.97 o 
   8   3   4      173.00      203.46     32.55 o 
   9   3   4     1686.30     1654.97     79.19 o 
  10   3   4       21.98       29.59     27.91 o 
  11   3   4        0.02       20.59     30.44 o 
 -11   4   4       92.70      146.93     37.99 o 
 -10   4   4        0.02       12.25     29.93 o 
  -9   4   4       32.58       32.90     20.81 o 
  -8   4   4       81.96      114.59     23.38 o 
  -7   4   4      411.41      425.57     26.54 o 
  -6   4   4      543.23      497.35     24.15 o 
  -5   4   4     1602.74     1666.50     65.80 o 
  -4   4   4      736.76      657.78     28.12 o 
  -3   4   4      267.90      270.23     14.00 o 
  -2   4   4       59.04       74.97     10.76 o 
  -1   4   4      546.40      600.76     24.51 o 
   0   4   4    13168.61    13114.63    499.88 o 
   1   4   4     1022.64      856.97     35.00 o 
   2   4   4      566.94      539.71     22.92 o 
   3   4   4      363.81      393.44     18.04 o 
   4   4   4        4.24        7.76      5.71 o 
   5   4   4      476.47      456.88     18.84 o 
   6   4   4     1525.50     1500.21     61.28 o 
   7   4   4      257.33      256.40     18.21 o 
   8   4   4      180.06      174.01     21.72 o 
   9   4   4       76.27       55.54     21.38 o 
  10   4   4        8.46      -12.40     27.59 o 
  11   4   4       25.81       69.26     36.09 o 
 -11   5   4        2.21       -0.77     36.03 o 
 -10   5   4        7.99      -16.11     28.80 o 
  -9   5   4       16.78       39.31     43.07 o 
  -8   5   4      406.03      442.78     29.13 o 
  -7   5   4       19.20       13.32     16.19 o 
  -6   5   4       11.15       35.68     11.92 o 
  -5   5   4        4.42        4.78      8.90 o 
  -4   5   4     4095.14     4364.03    151.18 o 
  -3   5   4       85.08      101.06     10.49 o 
  -2   5   4      158.44      182.78      9.58 o 
  -1   5   4      546.34      568.18     21.53 o 
   0   5   4       13.15        1.67      9.91 o 
   1   5   4        5.88        6.90     12.88 o 
   2   5   4     6469.80     6461.40    247.30 o 
   3   5   4       17.04       12.55      7.44 o 
   4   5   4        0.76      -11.90      8.26 o 
   5   5   4      649.02      695.77     47.18 o 
   6   5   4      441.09      457.42     23.53 o 
   7   5   4       10.30       13.49     13.22 o 
   8   5   4       52.75       33.72     25.20 o 
   9   5   4       30.02       -1.56     21.82 o 
  10   5   4        0.09       -0.41     25.30 o 
  11   5   4        2.31       -1.86     35.05 o 
 -10   6   4        0.56       34.18     32.30 o 
  -9   6   4       51.14       73.53     29.19 o 
  -8   6   4     1778.65     1753.25    101.71 o 
  -7   6   4      146.26      120.43     18.18 o 
  -6   6   4       96.17       77.71     12.82 o 
  -5   6   4     1230.01     1237.19     45.87 o 
  -4   6   4       10.42       -6.14      7.91 o 
  -3   6   4      882.92      945.86     35.07 o 
  -2   6   4      564.34      553.63     25.24 o 
  -1   6   4      205.48      205.56     14.45 o 
   0   6   4      791.48      774.87     26.25 o 
   1   6   4     1073.79     1029.40     34.59 o 
   2   6   4       49.42       78.01     10.34 o 
   3   6   4     1346.08     1392.35     55.61 o 
   4   6   4       82.76       49.64     10.14 o 
   5   6   4      195.01      204.06     16.87 o 
   6   6   4        0.83       36.05     12.27 o 
   7   6   4       13.21       16.78     14.62 o 
   8   6   4      173.33      152.91     26.05 o 
   9   6   4      383.99      396.29     32.09 o 
  10   6   4        0.22        0.38     24.54 o 
 -10   7   4       87.91       91.68     59.99 o 
  -9   7   4      134.01      119.41     31.39 o 
  -8   7   4       59.80       63.93     43.45 o 
  -7   7   4       17.45       -1.30     16.21 o 
  -6   7   4        0.47        2.65     12.13 o 
  -5   7   4      121.42      146.63     17.48 o 
  -4   7   4      367.80      434.75     19.36 o 
  -3   7   4       97.24      106.50     10.96 o 
  -2   7   4     1054.32     1036.29     38.18 o 
  -1   7   4     2742.54     2648.21     84.04 o 
   0   7   4      175.36      152.33      8.79 o 
   1   7   4       10.14        1.69      5.82 o 
   2   7   4     7176.26     7766.97    264.79 o 
   3   7   4     1113.22      994.62     41.27 o 
   4   7   4        0.38       -3.83      9.53 o 
   5   7   4      763.10      809.82     36.02 o 
   6   7   4       42.04       24.56     12.87 o 
   7   7   4       47.10       46.58     15.55 o 
   8   7   4      277.74      267.01     44.00 o 
   9   7   4      188.90      198.51     27.04 o 
  10   7   4        3.35        4.80     26.60 o 
 -10   8   4       12.08       41.95     31.74 o 
  -9   8   4        2.71        5.35     29.30 o 
  -8   8   4     1279.21     1353.78     82.91 o 
  -7   8   4       76.45      129.92     32.82 o 
  -6   8   4      101.89      142.65     18.43 o 
  -5   8   4     1022.35     1181.05     44.86 o 
  -4   8   4      193.55      178.66     12.66 o 
  -3   8   4     2162.50     2183.46     77.21 o 
  -2   8   4     5440.11     5557.31    174.75 o 
  -1   8   4        7.42       17.80      8.21 o 
   0   8   4      123.32      174.33     15.44 o 
   1   8   4      205.92      186.15     10.02 o 
   2   8   4      176.70      198.02     13.70 o 
   3   8   4     2770.84     2782.80    108.44 o 
   4   8   4        3.01        8.48     10.31 o 
   5   8   4      100.82      115.90     13.50 o 
   6   8   4      295.41      351.54     21.85 o 
   7   8   4     2975.05     2938.16    116.40 o 
   8   8   4       54.85       35.28     18.47 o 
   9   8   4       43.66       55.73     20.13 o 
  10   8   4        5.58       44.27     28.17 o 
 -10   9   4        0.20        8.63     34.21 o 
  -9   9   4       23.76       28.84     32.14 o 
  -8   9   4       62.56       90.14     24.19 o 
  -7   9   4       97.05       52.31     21.83 o 
  -6   9   4      153.65      184.29     21.64 o 
  -5   9   4        1.03       -7.47     12.85 o 
  -4   9   4       30.29        3.39     10.11 o 
  -3   9   4       43.44       67.55     20.91 o 
  -2   9   4     2257.90     2343.88     75.41 o 
  -1   9   4     1477.74     1532.92     49.85 o 
   0   9   4      136.24      135.90      9.59 o 
   1   9   4      126.02      148.02     12.03 o 
   2   9   4     1820.85     1832.43     59.52 o 
   3   9   4       91.77      101.14     15.54 o 
   4   9   4      387.69      369.88     20.66 o 
   5   9   4      359.32      349.12     21.07 o 
   6   9   4      560.14      687.35     33.51 o 
   7   9   4      649.64      642.84     33.19 o 
   8   9   4       86.92       45.20     18.10 o 
   9   9   4       68.94       40.34     21.14 o 
  10   9   4       17.91       15.15     27.86 o 
 -10  10   4       40.00       33.09     39.11 o 
  -9  10   4        9.77        5.82     34.69 o 
  -8  10   4       25.12       32.00     27.08 o 
  -7  10   4      835.38      785.95     46.57 o 
  -6  10   4       54.57       46.71     20.69 o 
  -5  10   4        6.33      -23.19     17.41 o 
  -4  10   4       20.74       29.17     11.36 o 
  -3  10   4        3.63       -5.82      9.87 o 
  -2  10   4       55.74       45.61      9.32 o 
  -1  10   4     2169.74     2117.87     68.55 o 
   0  10   4     1136.45     1125.19     37.83 o 
   1  10   4       56.00       57.50      8.43 o 
   2  10   4      575.50      644.41     23.42 o 
   3  10   4      392.16      425.08     19.55 o 
   4  10   4       31.77        1.39     12.26 o 
   5  10   4      589.37      700.12     41.19 o 
   6  10   4      197.05      214.59     19.26 o 
   7  10   4      195.45      210.04     26.20 o 
   8  10   4      335.30      365.98     30.86 o 
   9  10   4        5.42       18.76     22.59 o 
  -9  11   4       26.60       31.97     29.99 o 
  -8  11   4      220.57      182.09     27.80 o 
  -7  11   4       79.07       84.99     24.09 o 
  -6  11   4        2.35       -1.25     20.74 o 
  -5  11   4     1347.11     1341.88     67.46 o 
  -4  11   4        0.80       -5.34     13.97 o 
  -3  11   4      109.87      115.73     16.03 o 
  -2  11   4       55.08       94.76     15.39 o 
  -1  11   4      139.90      117.78     10.58 o 
   0  11   4        0.04       -1.37      8.67 o 
   1  11   4        9.77        1.85      8.88 o 
   2  11   4      525.95      535.68     23.62 o 
   3  11   4      356.46      381.93     27.22 o 
   4  11   4      627.67      648.15     31.30 o 
   5  11   4        3.92       19.65     14.86 o 
   6  11   4      118.63      136.79     47.92 o 
   7  11   4       44.74       65.23     18.79 o 
   8  11   4       66.35       50.57     19.97 o 
   9  11   4       12.93        0.13     23.12 o 
  -9  12   4       77.08       64.37     31.91 o 
  -8  12   4       13.38      -22.08     27.74 o 
  -7  12   4     2151.97     2023.72     99.84 o 
  -6  12   4       14.59      -28.17     37.09 o 
  -5  12   4       16.59       22.08     18.91 o 
  -4  12   4     2929.80     2762.11    111.43 o 
  -3  12   4       13.70       36.71     12.40 o 
  -2  12   4      128.64      127.78     13.53 o 
  -1  12   4     1796.85     1700.96     56.23 o 
   0  12   4       14.58       25.92     10.04 o 
   1  12   4        5.79        4.06     12.38 o 
   2  12   4     1860.50     2037.06     73.41 o 
   3  12   4       70.95       68.55     15.01 o 
   4  12   4       90.84       49.78     17.87 o 
   5  12   4      432.64      374.28     31.53 o 
   6  12   4        0.60        1.35     16.62 o 
   7  12   4      150.70      135.29     20.68 o 
   8  12   4      315.31      320.23     31.86 o 
   9  12   4       19.49       14.47     24.15 o 
  -9  13   4        1.69        1.96     30.98 o 
  -8  13   4       15.25      -42.21     28.14 o 
  -7  13   4       24.20       -8.93     25.23 o 
  -6  13   4        5.57       28.90     23.11 o 
  -5  13   4      168.00      155.28     23.88 o 
  -4  13   4       53.22       39.34     21.42 o 
  -3  13   4      485.95      521.05     32.74 o 
  -2  13   4      147.95      191.93     14.02 o 
  -1  13   4       46.10       70.01     15.94 o 
   0  13   4        2.53       -8.58     10.80 o 
   1  13   4      404.95      366.15     24.69 o 
   2  13   4       17.11       12.47     12.61 o 
   3  13   4      603.71      564.73     60.83 o 
   4  13   4       92.59      102.64     17.72 o 
   5  13   4       32.12       17.01     17.26 o 
   6  13   4      459.42      384.89     47.63 o 
   7  13   4       32.23       17.22     19.68 o 
   8  13   4       48.89       76.13     23.01 o 
  -8  14   4       19.43       -9.90     29.28 o 
  -7  14   4       63.46      121.05     33.64 o 
  -6  14   4       22.25        7.92     23.58 o 
  -5  14   4       77.33       78.78     52.47 o 
  -4  14   4       62.42       68.69     21.46 o 
  -3  14   4       71.05       85.92     17.11 o 
  -2  14   4      242.37      236.52     17.30 o 
  -1  14   4     1765.37     1728.18     57.70 o 
   0  14   4      513.25      524.73     31.27 o 
   1  14   4      627.47      593.71     26.73 o 
   2  14   4      830.22      813.45     34.09 o 
   3  14   4      108.13       89.01     17.39 o 
   4  14   4       14.82      -19.53     16.53 o 
   5  14   4      174.48      236.73     23.31 o 
   6  14   4      375.31      378.27     29.27 o 
   7  14   4        5.19       64.80     22.81 o 
   8  14   4        0.05       27.53     25.49 o 
  -8  15   4      162.75       93.85     34.16 o 
  -7  15   4      116.78      103.12     31.00 o 
  -6  15   4       10.45       20.79     25.88 o 
  -5  15   4      179.90       75.88     25.90 o 
  -4  15   4      149.16      210.20     28.95 o 
  -3  15   4       77.20       72.25     17.58 o 
  -2  15   4      535.75      544.93     29.65 o 
  -1  15   4        2.22       17.74     13.24 o 
   0  15   4       21.26       44.22     13.41 o 
   1  15   4      180.87      213.86     17.30 o 
   2  15   4      192.84      223.30     40.63 o 
   3  15   4      227.70      202.30     38.63 o 
   4  15   4     1010.51     1067.32     49.26 o 
   5  15   4       11.68       38.50     20.01 o 
   6  15   4       26.26       30.35     20.83 o 
   7  15   4        7.39       16.98     24.49 o 
  -7  16   4        0.11        9.22     31.18 o 
  -6  16   4       67.26       26.94     29.67 o 
  -5  16   4      114.31       62.96     25.97 o 
  -4  16   4       35.22       -0.74     22.74 o 
  -3  16   4      140.68      166.50     47.40 o 
  -2  16   4       53.84       33.30     18.54 o 
  -1  16   4        3.26       41.10     15.65 o 
   0  16   4     1679.07     1753.52     64.88 o 
   1  16   4      859.69      879.14     37.46 o 
   2  16   4       48.01       41.63     19.54 o 
   3  16   4      405.83      338.95     25.48 o 
   4  16   4      124.76      107.58     21.10 o 
   5  16   4       81.01       80.94     21.95 o 
   6  16   4       60.52       23.68     23.12 o 
   7  16   4       11.90       16.17     24.77 o 
  -6  17   4       16.59       -2.29     29.82 o 
  -5  17   4        1.67       -4.50     31.33 o 
  -4  17   4       29.47       25.05     24.65 o 
  -3  17   4       34.08       -6.43     24.55 o 
  -2  17   4       13.04      -17.53     18.39 o 
  -1  17   4     1282.53     1362.41     53.07 o 
   0  17   4       50.44       50.99     18.32 o 
   1  17   4        0.44       -1.88     17.96 o 
   2  17   4     1211.40     1298.76     57.34 o 
   3  17   4      132.43      123.83     22.25 o 
   4  17   4       49.22       25.67     21.53 o 
   5  17   4      134.19      159.48     24.47 o 
   6  17   4        0.03       11.37     25.29 o 
  -5  18   4        8.97      -10.12     28.53 o 
  -4  18   4       37.88       74.56     28.80 o 
  -3  18   4       27.23       -3.38     25.70 o 
  -2  18   4        2.05      -31.22     20.81 o 
  -1  18   4       20.61       41.07     23.61 o 
   0  18   4       83.51       79.15     20.52 o 
   1  18   4       14.50       13.31     26.52 o 
   2  18   4       48.99       22.30     19.81 o 
   3  18   4       10.23       13.57     20.75 o 
   4  18   4        1.16       15.95     23.63 o 
   5  18   4        4.87      -20.38     23.84 o 
  -4  19   4       66.80       57.09     29.65 o 
  -3  19   4       21.00        0.58     28.00 o 
  -2  19   4       10.89        3.46     33.04 o 
  -1  19   4       14.09       24.07     31.05 o 
   0  19   4       36.75       45.71     25.39 o 
   1  19   4       18.70       17.90     24.41 o 
   2  19   4       10.78       -8.48     23.31 o 
   3  19   4        5.24       12.22     23.57 o 
   4  19   4        0.03      -10.79     24.26 o 
  -3  20   4      103.89       67.74     29.03 o 
  -2  20   4      300.28      314.02     91.90 o 
  -1  20   4        0.33       24.09     26.27 o 
   0  20   4      141.12      129.06     29.90 o 
   1  20   4       14.09        4.30     27.73 o 
   2  20   4        4.96      -12.41     28.50 o 
   3  20   4       77.01      117.87     26.95 o 
   0  21   4        1.11       -7.92     36.70 o 
 -11   1   5        2.68      -24.61     43.84 o 
 -10   1   5       30.22        5.79     22.61 o 
  -9   1   5      429.84      389.88     28.97 o 
  -8   1   5     2152.00     2048.87     81.06 o 
  -7   1   5      142.25      188.20     18.07 o 
  -6   1   5       22.50       30.72     22.69 o 
  -5   1   5    17994.22    19641.72    870.48 o 
  -4   1   5       11.97       10.96      7.92 o 
  -3   1   5      225.47      212.90     12.78 o 
  -2   1   5    31981.12    32154.76   1422.90 o 
  -1   1   5      115.47      217.43     45.09 o 
   0   1   5     1288.89     1108.68     44.86 o 
   1   1   5     8840.42     8702.97    299.73 o 
   2   1   5      540.21      544.92     18.53 o 
   3   1   5      145.52      144.61      7.57 o 
   4   1   5       33.34       18.03      5.78 o 
   5   1   5      448.41      496.90     18.45 o 
   6   1   5        2.77        8.16      9.52 o 
   7   1   5      333.28      448.48     23.64 o 
   8   1   5       57.31       37.02     26.98 o 
   9   1   5       47.55       55.08     24.52 o 
  10   1   5      544.48      515.55     44.26 o 
  11   1   5        5.55      -21.47     31.53 o 
 -11   2   5        0.01       20.45     34.69 o 
 -10   2   5       86.44       77.07     54.60 o 
  -9   2   5      997.57     1052.70     46.71 o 
  -8   2   5        2.05        3.35     17.04 o 
  -7   2   5      598.26      635.49     35.25 o 
  -6   2   5     1111.77     1163.89     55.38 o 
  -5   2   5      139.02      154.75     21.61 o 
  -4   2   5       74.81      117.04     14.17 o 
  -3   2   5       34.92       35.13     16.26 o 
  -2   2   5      964.61      882.24     41.04 o 
  -1   2   5     4410.80     4085.44    225.88 o 
   0   2   5     7830.12     7823.52    338.84 o 
   1   2   5      335.88      311.31     12.79 o 
   2   2   5     4273.72     4186.75    145.19 o 
   3   2   5     2023.21     1856.12     59.00 o 
   4   2   5       21.12       16.52      7.91 o 
   5   2   5     1539.21     1484.73     48.88 o 
   6   2   5     1108.36     1109.20     40.62 o 
   7   2   5      176.50      170.85     18.93 o 
   8   2   5        3.25      -12.01     16.50 o 
   9   2   5       75.83       27.30     23.38 o 
  10   2   5        1.95       16.77     29.63 o 
  11   2   5       82.65       65.48     34.14 o 
 -11   3   5       14.85      -10.79     53.83 o 
 -10   3   5        0.36      -12.10     29.54 o 
  -9   3   5      970.47     1017.59     53.12 o 
  -8   3   5        8.70        1.31     17.20 o 
  -7   3   5        0.30       -1.02     12.99 o 
  -6   3   5       10.83        2.41     15.10 o 
  -5   3   5      667.63      687.31     34.24 o 
  -4   3   5        4.16       -7.78     12.89 o 
  -3   3   5     3218.85     3165.24    142.53 o 
  -2   3   5      109.01      113.49     25.76 o 
  -1   3   5    11712.95    11017.63    605.87 o 
   0   3   5      603.24      491.37     23.92 o 
   1   3   5    11508.58    11260.84    387.86 o 
   2   3   5     2072.24     2017.07     71.11 o 
   3   3   5     2268.03     2198.18     77.58 o 
   4   3   5      662.79      632.42     21.81 o 
   5   3   5        6.60       13.12      7.79 o 
   6   3   5        3.91       11.61     10.99 o 
   7   3   5        0.00       12.33     12.99 o 
   8   3   5       72.28       56.28     17.77 o 
   9   3   5      221.39      185.62     23.46 o 
  10   3   5       67.55       53.67     39.22 o 
  11   3   5        8.65       16.72     35.33 o 
 -11   4   5      275.28      275.84     54.60 o 
 -10   4   5        0.29       -3.38     28.25 o 
  -9   4   5       17.36        9.79     26.59 o 
  -8   4   5      368.31      412.92     27.83 o 
  -7   4   5        8.48       -0.96     16.18 o 
  -6   4   5     1352.23     1381.15     56.38 o 
  -5   4   5      527.87      515.53     23.77 o 
  -4   4   5      238.94      271.35     17.08 o 
  -3   4   5      162.78      149.36     21.07 o 
  -2   4   5    10703.84    10300.62    566.39 o 
  -1   4   5        5.64       12.34     11.92 o 
   0   4   5     6129.37     6069.67    232.12 o 
   1   4   5      267.04      231.04     19.43 o 
   2   4   5       43.56       51.76      6.34 o 
   3   4   5      873.18      781.03     29.35 o 
   4   4   5       83.64       85.03      7.79 o 
   5   4   5      485.55      553.88     22.24 o 
   6   4   5       57.66       66.26     17.24 o 
   7   4   5     1865.54     1835.24     74.72 o 
   8   4   5       57.49       69.45     19.79 o 
   9   4   5        0.11      -13.04     20.04 o 
  10   4   5        5.18        4.92     29.00 o 
  11   4   5       85.22      115.14     38.02 o 
 -11   5   5        1.90       -8.79     36.95 o 
 -10   5   5       43.99       20.53     30.09 o 
  -9   5   5      151.34      110.75     30.09 o 
  -8   5   5      243.54      274.57     31.53 o 
  -7   5   5       52.94       51.76     15.68 o 
  -6   5   5     1881.60     2050.95     81.59 o 
  -5   5   5        7.91        0.84      9.72 o 
  -4   5   5      602.67      626.16     27.28 o 
  -3   5   5      428.41      478.62     25.06 o 
  -2   5   5      323.43      331.26     18.43 o 
  -1   5   5      881.92      871.91     35.64 o 
   0   5   5       14.10       26.03     10.18 o 
   1   5   5      500.63      535.30     23.14 o 
   2   5   5     3390.38     3187.87    123.06 o 
   3   5   5       29.98       37.70      7.10 o 
   4   5   5        0.38       -8.48     16.32 o 
   5   5   5       28.02       30.59     11.04 o 
   6   5   5     1465.73     1393.70     57.36 o 
   7   5   5      142.05      147.70     16.14 o 
   8   5   5      374.56      383.46     32.08 o 
   9   5   5       12.70       10.48     20.48 o 
  10   5   5       37.30       25.91     28.70 o 
 -10   6   5       13.45       42.59     31.73 o 
  -9   6   5       58.04       77.82     27.91 o 
  -8   6   5     3079.44     3030.67    167.33 o 
  -7   6   5      279.93      319.11     30.64 o 
  -6   6   5        0.44      -11.47     11.77 o 
  -5   6   5       22.67       39.14     11.10 o 
  -4   6   5      186.89      189.30     11.69 o 
  -3   6   5      254.21      260.35     13.04 o 
  -2   6   5      726.06      554.30     21.85 o 
  -1   6   5       48.24       52.88      8.33 o 
   0   6   5        3.30       10.82      6.90 o 
   1   6   5     7328.19     6724.37    257.59 o 
   2   6   5      326.15      338.06     14.44 o 
   3   6   5       37.96       36.08      7.74 o 
   4   6   5      458.26      489.82     35.41 o 
   5   6   5       72.42       59.57     13.32 o 
   6   6   5      184.88      194.94     16.13 o 
   7   6   5     3428.67     3115.32    123.03 o 
   8   6   5      185.16      146.13     18.88 o 
   9   6   5       28.82       11.80     22.15 o 
  10   6   5       80.67      103.25     42.10 o 
 -10   7   5        2.63      -22.22     31.73 o 
  -9   7   5      330.53      339.69     38.65 o 
  -8   7   5      184.88      153.56     50.76 o 
  -7   7   5       25.30       -7.76     28.07 o 
  -6   7   5       12.71        9.16     24.99 o 
  -5   7   5        7.39       18.39     14.14 o 
  -4   7   5      276.98      277.85     18.98 o 
  -3   7   5      836.72      850.88     32.52 o 
  -2   7   5      116.75      129.46     10.87 o 
  -1   7   5      353.55      419.65     15.94 o 
   0   7   5      122.28      122.51      8.94 o 
   1   7   5     1032.83     1043.39     37.96 o 
   2   7   5     5383.56     5305.31    181.67 o 
   3   7   5     1133.95     1179.98     48.38 o 
   4   7   5        0.63       -1.57      9.50 o 
   5   7   5      486.17      477.06     24.59 o 
   6   7   5       12.94        4.92     12.85 o 
   7   7   5      187.24      215.17     19.42 o 
   8   7   5        2.51      -24.54     16.36 o 
   9   7   5       83.29       75.85     24.62 o 
  10   7   5       14.60       37.41     26.82 o 
 -10   8   5       35.90       43.29     44.99 o 
  -9   8   5       20.47       19.35     29.13 o 
  -8   8   5     2379.62     2335.77    108.65 o 
  -7   8   5        0.05       -2.31     36.53 o 
  -6   8   5      347.78      416.81     35.70 o 
  -5   8   5     3484.81     3873.79    152.99 o 
  -4   8   5       16.52        8.95     11.79 o 
  -3   8   5       88.62       87.63      9.71 o 
  -2   8   5    10458.50    11206.53    387.02 o 
  -1   8   5      201.48      232.07     14.90 o 
   0   8   5      155.81      162.94      9.50 o 
   1   8   5      124.01      138.90      9.09 o 
   2   8   5      350.75      392.93     17.03 o 
   3   8   5      870.72      918.80     38.97 o 
   4   8   5     2507.33     2422.64     95.45 o 
   5   8   5      205.27      276.02     18.13 o 
   6   8   5        1.45        5.44     14.32 o 
   7   8   5     8511.90     8110.76    312.11 o 
   8   8   5      638.79      627.24     33.58 o 
   9   8   5        8.48      -35.88     23.92 o 
  10   8   5       29.17       29.73     28.67 o 
 -10   9   5       17.47       45.17     39.52 o 
  -9   9   5      163.39      120.73     36.97 o 
  -8   9   5        0.35      -18.78     29.78 o 
  -7   9   5        9.88        9.84     21.24 o 
  -6   9   5      576.37      577.30     55.76 o 
  -5   9   5       61.83       45.82     17.63 o 
  -4   9   5        3.39       10.64     10.34 o 
  -3   9   5        7.74       -7.99      9.40 o 
  -2   9   5     2259.01     2478.03     78.21 o 
  -1   9   5       21.38       22.64      9.41 o 
   0   9   5      471.09      499.73     18.85 o 
   1   9   5     3605.47     3516.46    111.95 o 
   2   9   5     3517.44     3700.99    128.11 o 
   3   9   5      289.44      332.72     18.76 o 
   4   9   5      229.37      221.42     16.30 o 
   5   9   5       59.08       37.28     17.09 o 
   6   9   5      371.71      408.73     23.92 o 
   7   9   5      537.69      416.30     50.24 o 
   8   9   5       29.65       34.72     18.64 o 
   9   9   5       35.35      -13.94     21.77 o 
  10   9   5       45.16       87.83     30.58 o 
  -9  10   5        4.91      -40.29     37.25 o 
  -8  10   5        3.51      -17.64     32.90 o 
  -7  10   5      883.78      934.01     68.59 o 
  -6  10   5      115.19      191.20     44.16 o 
  -5  10   5        0.27        8.83     17.49 o 
  -4  10   5        3.27       18.23     18.58 o 
  -3  10   5     1695.62     1880.14     67.85 o 
  -2  10   5       13.83       -3.32      9.57 o 
  -1  10   5      221.28      243.30     12.63 o 
   0  10   5     1888.97     1840.73     59.73 o 
   1  10   5        7.32        7.90      8.05 o 
   2  10   5       23.16       37.43      9.71 o 
   3  10   5        7.38       -6.17     15.65 o 
   4  10   5      371.24      377.80     31.13 o 
   5  10   5        2.94       13.41     16.32 o 
   6  10   5      562.90      576.56     31.64 o 
   7  10   5       11.40       21.57     17.66 o 
   8  10   5      102.59      109.01     21.94 o 
   9  10   5        4.40      -32.90     21.96 o 
  -9  11   5       10.12      -34.05     34.75 o 
  -8  11   5      107.12       60.01     28.34 o 
  -7  11   5       20.61       27.61     22.14 o 
  -6  11   5      151.04      165.47     26.49 o 
  -5  11   5      598.96      643.61     46.08 o 
  -4  11   5        2.02       -5.76     13.88 o 
  -3  11   5        0.64       10.89     15.32 o 
  -2  11   5     3353.62     3370.43    107.54 o 
  -1  11   5        0.78      -12.51      8.90 o 
   0  11   5      190.04      188.05     12.04 o 
   1  11   5      300.98      236.52     14.85 o 
   2  11   5       12.02       14.71     10.32 o 
   3  11   5       64.48       65.40     14.43 o 
   4  11   5      402.50      407.53     43.71 o 
   5  11   5      161.94      152.06     19.31 o 
   6  11   5       33.06       38.24     21.42 o 
   7  11   5      941.00      927.39     44.22 o 
   8  11   5      104.02      121.53     21.90 o 
   9  11   5        2.12       -1.14     22.06 o 
  -9  12   5      211.48      251.50     47.02 o 
  -8  12   5        0.60      -19.99     25.70 o 
  -7  12   5        4.69      -17.39     25.72 o 
  -6  12   5      290.63      316.77     34.96 o 
  -5  12   5       39.54       27.65     19.95 o 
  -4  12   5        4.82      -14.62     14.98 o 
  -3  12   5      137.38      122.18     15.78 o 
  -2  12   5        0.97       18.03     10.30 o 
  -1  12   5       93.86       66.10     10.83 o 
   0  12   5     1296.39     1308.16     44.43 o 
   1  12   5      108.31      128.64     13.19 o 
   2  12   5       59.47       31.87     11.50 o 
   3  12   5       94.36       52.98     18.32 o 
   4  12   5       31.03       22.42     15.08 o 
   5  12   5       62.66       61.19     16.05 o 
   6  12   5       53.71       37.65     18.62 o 
   7  12   5       84.84       77.06     22.98 o 
   8  12   5       28.44       50.30     22.68 o 
   9  12   5       59.25       50.91     36.85 o 
  -8  13   5      262.83      336.58     36.14 o 
  -7  13   5        5.28        2.28     26.81 o 
  -6  13   5        5.22        3.63     23.21 o 
  -5  13   5      681.48      680.98     41.33 o 
  -4  13   5        1.91      -27.49     18.33 o 
  -3  13   5       63.12       45.97     15.93 o 
  -2  13   5     3629.02     3561.47    125.71 o 
  -1  13   5      108.84       98.58     12.04 o 
   0  13   5       33.69       23.01     11.41 o 
   1  13   5      170.18      211.16     20.49 o 
   2  13   5        1.42       -2.40     18.77 o 
   3  13   5       26.87        3.19     15.17 o 
   4  13   5      138.25      165.49     31.53 o 
   5  13   5       53.73       20.11     17.30 o 
   6  13   5        2.99        4.62     17.82 o 
   7  13   5        4.60       -9.20     19.68 o 
   8  13   5        0.71        0.00     23.38 o 
  -8  14   5        2.02       45.64     32.00 o 
  -7  14   5        1.53      -11.09     26.90 o 
  -6  14   5      736.60      750.99     47.31 o 
  -5  14   5      235.74      236.46     26.68 o 
  -4  14   5       55.56       16.50     19.86 o 
  -3  14   5      264.81      215.09     21.09 o 
  -2  14   5       82.11      100.56     14.50 o 
  -1  14   5     3505.87     3461.84    122.40 o 
   0  14   5     1587.88     1537.29     52.31 o 
   1  14   5      541.80      579.51     27.21 o 
   2  14   5      286.17      245.61     35.81 o 
   3  14   5        4.98       22.89     17.43 o 
   4  14   5      146.86      125.58     38.58 o 
   5  14   5       61.44       22.22     17.66 o 
   6  14   5      259.34      260.65     27.31 o 
   7  14   5       25.40       34.37     23.31 o 
   8  14   5      262.69      295.00     29.33 o 
  -7  15   5       92.94      129.58     45.41 o 
  -6  15   5        8.52       24.23     25.92 o 
  -5  15   5       21.29       19.61     25.02 o 
  -4  15   5      562.54      583.75     70.70 o 
  -3  15   5       43.48       79.52     32.52 o 
  -2  15   5      184.88      198.60     20.98 o 
  -1  15   5       16.99       22.05     14.39 o 
   0  15   5        5.26        1.12     14.03 o 
   1  15   5      692.09      723.24     31.74 o 
   2  15   5      623.55      629.04     33.19 o 
   3  15   5      172.63      218.13     44.32 o 
   4  15   5      576.18      552.12     32.30 o 
   5  15   5        7.75      -23.96     19.86 o 
   6  15   5       20.49       48.14     22.75 o 
   7  15   5        9.04       -7.54     23.71 o 
  -7  16   5       15.75        4.49     31.61 o 
  -6  16   5      163.17      177.90     31.11 o 
  -5  16   5        0.08      -11.37     30.31 o 
  -4  16   5       85.81      105.19     38.39 o 
  -3  16   5      128.74      163.24     25.38 o 
  -2  16   5       69.77       97.55     19.47 o 
  -1  16   5      599.74      656.47     32.50 o 
   0  16   5     1101.23     1137.13     51.37 o 
   1  16   5     1346.70     1371.64     53.53 o 
   2  16   5       22.98       18.01     26.33 o 
   3  16   5      103.20      108.98     22.36 o 
   4  16   5      517.21      536.35     72.02 o 
   5  16   5       96.01       92.90     22.39 o 
   6  16   5        8.03       30.43     22.86 o 
   7  16   5       17.56       58.25     26.47 o 
  -6  17   5        0.14      -23.13     29.51 o 
  -5  17   5       86.74       64.10     26.99 o 
  -4  17   5      236.72      228.31     35.55 o 
  -3  17   5      136.97       91.60     25.33 o 
  -2  17   5      188.22      153.79     21.52 o 
  -1  17   5       34.17       60.81     19.68 o 
   0  17   5       11.69        5.37     18.20 o 
   1  17   5      243.56      259.28     23.55 o 
   2  17   5        0.13       32.54     22.09 o 
   3  17   5        1.07       30.15     20.92 o 
   4  17   5       13.12       15.30     21.36 o 
   5  17   5       41.06       30.37     24.09 o 
   6  17   5       18.00       28.68     25.14 o 
  -5  18   5      147.14      178.06     39.07 o 
  -4  18   5        2.24      -10.14     27.49 o 
  -3  18   5        0.26       27.61     26.93 o 
  -2  18   5      137.51      105.10     25.05 o 
  -1  18   5        3.25      -17.34     24.03 o 
   0  18   5        3.65      -18.67     19.26 o 
   1  18   5       64.88       36.28     32.60 o 
   2  18   5        4.72       -7.82     23.93 o 
   3  18   5       10.81       22.22     21.15 o 
   4  18   5      301.48      227.68     27.26 o 
   5  18   5        1.34       24.49     23.87 o 
  -4  19   5       44.64       32.58     29.70 o 
  -3  19   5       30.90        9.68     30.35 o 
  -2  19   5       30.42       13.67     32.51 o 
  -1  19   5        1.87       23.55     26.21 o 
   0  19   5       20.11       16.45     22.14 o 
   1  19   5        0.01       41.66     25.63 o 
   2  19   5       87.26       91.86     28.62 o 
   3  19   5        9.22       12.76     28.53 o 
   4  19   5       45.03       34.22     25.51 o 
  -3  20   5        0.20       22.41     31.85 o 
  -2  20   5       87.25       80.95     34.49 o 
  -1  20   5        0.38        7.95     28.72 o 
   0  20   5        4.68       18.82     35.79 o 
   1  20   5        5.35       14.65     27.31 o 
   2  20   5       49.45       28.37     28.23 o 
   3  20   5       38.49       31.24     29.90 o 
 -10   0   6        6.55       -2.63     28.99 o 
  -9   0   6     1353.27     1385.64    130.76 o 
  -8   0   6      246.70      238.93     27.69 o 
  -7   0   6        6.07       12.30     24.61 o 
  -6   0   6     1166.18     1328.38    106.15 o 
  -5   0   6      246.15      230.72     26.92 o 
  -4   0   6     2422.87     2434.46    185.43 o 
  -3   0   6        2.61      -25.38     16.92 o 
  -2   0   6       65.69      106.08     16.53 o 
  -1   0   6      183.60      152.92     46.15 o 
   0   0   6   853648.75   934338.38  51457.50 o 
   1   0   6     1269.83     1213.42     69.23 o 
   2   0   6      103.95       90.20      8.82 o 
   3   0   6      148.29      177.07     12.69 o 
   4   0   6      378.19      412.21     22.17 o 
   5   0   6        8.31       19.57     19.13 o 
   6   0   6     1880.41     1971.87    108.77 o 
   7   0   6        1.52       12.74     18.94 o 
   8   0   6      472.96      456.07     50.76 o 
   9   0   6      965.83      856.04     81.53 o 
  10   0   6      155.51      152.27     43.84 o 
  11   0   6       36.23        2.31     45.37 o 
 -10   1   6       28.17       11.39     29.19 o 
  -9   1   6       62.91       92.57     18.54 o 
  -8   1   6       17.06       24.35     15.67 o 
  -7   1   6       93.77       98.98     19.70 o 
  -6   1   6       24.59       74.11     30.70 o 
  -5   1   6        0.04        9.14     10.35 o 
  -4   1   6      761.55      771.49     37.17 o 
  -3   1   6     1483.79     1467.43     67.05 o 
  -2   1   6       55.21       75.31     11.41 o 
  -1   1   6    23942.22    22414.38    869.51 o 
   0   1   6    17748.43    18680.88    725.64 o 
   1   1   6     4838.85     4706.53    162.74 o 
   2   1   6     1055.34      996.87     32.74 o 
   3   1   6      137.20      132.46     11.15 o 
   4   1   6     1152.61      967.56     32.09 o 
   5   1   6        6.10        5.35      7.31 o 
   6   1   6       55.82       66.65     10.08 o 
   7   1   6      115.22       88.93     39.45 o 
   8   1   6        1.21       19.99     21.35 o 
   9   1   6      189.03      297.42     34.25 o 
  10   1   6       83.64      186.12     81.52 o 
  11   1   6       12.89       12.76     35.62 o 
 -11   2   6        0.85       22.31     35.29 o 
 -10   2   6      166.37      159.83     33.45 o 
  -9   2   6       46.93       75.53     22.51 o 
  -8   2   6        1.16       17.27     16.99 o 
  -7   2   6     1651.95     1688.01     68.85 o 
  -6   2   6        1.13       11.01     12.33 o 
  -5   2   6       77.45       67.21     11.35 o 
  -4   2   6      220.36      165.62     16.62 o 
  -3   2   6     1530.04     1464.85     67.21 o 
  -2   2   6      807.44      858.11     39.94 o 
  -1   2   6     1076.63     1094.32     62.69 o 
   0   2   6    39778.11    39833.28   1763.84 o 
   1   2   6      451.09      456.38     17.87 o 
   2   2   6     3006.91     2918.18    101.70 o 
   3   2   6      148.42      160.27      9.10 o 
   4   2   6     2316.21     2280.89     72.80 o 
   5   2   6        1.70        3.42      7.04 o 
   6   2   6       55.47       55.99     10.56 o 
   7   2   6      661.29      751.55     41.30 o 
   8   2   6       14.44        9.84     18.78 o 
   9   2   6        4.78       27.13     25.54 o 
  10   2   6        0.09      -19.54     30.18 o 
  11   2   6        6.29      -22.35     33.36 o 
 -11   3   6       10.11       23.88     35.29 o 
 -10   3   6        0.06       20.24     30.48 o 
  -9   3   6       36.03       61.91     26.78 o 
  -8   3   6        2.56      -33.80     22.54 o 
  -7   3   6      146.30      200.57     29.08 o 
  -6   3   6        3.02       -7.37     12.32 o 
  -5   3   6       54.62       58.62     11.43 o 
  -4   3   6       67.75       82.98     10.53 o 
  -3   3   6      480.05      529.80     26.60 o 
  -2   3   6     1058.19     1074.83     62.68 o 
  -1   3   6     7755.40     7547.61    415.89 o 
   0   3   6     1544.35     1498.13     57.68 o 
   1   3   6     6398.72     5852.47    202.41 o 
   2   3   6     2285.78     2211.03     77.63 o 
   3   3   6     1091.03     1043.74     38.12 o 
   4   3   6      106.41      112.13     11.56 o 
   5   3   6      312.93      370.46     16.74 o 
   6   3   6      112.51      109.59     13.05 o 
   7   3   6      508.14      517.13     29.86 o 
   8   3   6       31.01       23.86     17.69 o 
   9   3   6      472.85      472.93     41.06 o 
  10   3   6       71.00       45.79     30.22 o 
 -11   4   6       68.34       81.97     59.60 o 
 -10   4   6       78.41       95.37     31.94 o 
  -9   4   6        8.48      -12.84     25.67 o 
  -8   4   6       55.77       38.59     25.38 o 
  -7   4   6      907.67      993.80     49.54 o 
  -6   4   6        1.91        3.46     11.91 o 
  -5   4   6      468.04      507.05     27.09 o 
  -4   4   6     1378.74     1312.84     60.86 o 
  -3   4   6      213.44      239.72     14.90 o 
  -2   4   6     1164.70     1148.74     67.04 o 
  -1   4   6      564.88      572.65     63.07 o 
   0   4   6     1766.76     1663.86     64.49 o 
   1   4   6      473.51      423.35     34.08 o 
   2   4   6      146.63      135.00      8.86 o 
   3   4   6      197.44      216.94     13.22 o 
   4   4   6       79.04       78.28      8.42 o 
   5   4   6     1046.03     1078.67     45.24 o 
   6   4   6      701.75      745.92     33.83 o 
   7   4   6       26.68       24.05     14.18 o 
   8   4   6      116.74      111.11     20.43 o 
   9   4   6        4.46      -10.65     21.53 o 
  10   4   6       80.37       99.31     31.53 o 
 -10   5   6        6.24      -37.10     29.85 o 
  -9   5   6      105.60       95.89     27.85 o 
  -8   5   6        4.72        1.93     23.21 o 
  -7   5   6      133.24      148.06     30.38 o 
  -6   5   6     1793.96     1864.89     74.35 o 
  -5   5   6        7.11        0.16     10.72 o 
  -4   5   6      447.38      425.35     23.53 o 
  -3   5   6     2386.69     2344.52    106.53 o 
  -2   5   6       21.05       81.32     26.53 o 
  -1   5   6      577.18      572.05     36.39 o 
   0   5   6      410.73      384.21     21.42 o 
   1   5   6        1.10       -5.36     12.65 o 
   2   5   6      215.33      201.97     12.28 o 
   3   5   6      910.87      892.86     33.52 o 
   4   5   6      168.41      193.43     17.87 o 
   5   5   6        0.89       -5.96     10.55 o 
   6   5   6     1395.95     1545.90     62.73 o 
   7   5   6      152.77      155.32     16.51 o 
   8   5   6        5.08        3.74     19.30 o 
   9   5   6       43.78       47.09     23.72 o 
  10   5   6       41.09       27.96     31.78 o 
 -10   6   6       11.36       10.65     31.21 o 
  -9   6   6       65.82       87.65     30.43 o 
  -8   6   6      135.23       90.99     44.61 o 
  -7   6   6      190.98      250.99     29.89 o 
  -6   6   6       88.07       62.68     18.48 o 
  -5   6   6      307.61      356.97     19.80 o 
  -4   6   6      110.38      116.86     16.86 o 
  -3   6   6      784.63      799.52     39.16 o 
  -2   6   6      176.57      203.34     13.47 o 
  -1   6   6      319.60      346.60     16.84 o 
   0   6   6      345.11      331.66     16.59 o 
   1   6   6      459.79      500.92     22.35 o 
   2   6   6      409.26      378.54     18.40 o 
   3   6   6        1.85       15.16      7.67 o 
   4   6   6      401.50      433.33     32.97 o 
   5   6   6      335.78      308.47     23.44 o 
   6   6   6       51.95       69.08     26.53 o 
   7   6   6      673.03      684.49     37.19 o 
   8   6   6      315.56      316.21     23.22 o 
   9   6   6        1.20      -19.49     23.20 o 
  10   6   6       31.52       32.74     26.76 o 
 -10   7   6        3.63       -5.59     34.69 o 
  -9   7   6      793.32      754.19     55.18 o 
  -8   7   6       57.12       18.03     29.35 o 
  -7   7   6      412.98      376.16     36.16 o 
  -6   7   6       11.79       12.69     21.48 o 
  -5   7   6       18.41       17.43     17.02 o 
  -4   7   6      105.22      117.93     11.85 o 
  -3   7   6    12179.22    12858.31    572.21 o 
  -2   7   6       29.56       25.20     10.99 o 
  -1   7   6       68.08       61.58     18.23 o 
   0   7   6      200.09      163.89     11.60 o 
   1   7   6       80.90       65.21     11.29 o 
   2   7   6       13.78       33.34      7.80 o 
   3   7   6     7982.15     8175.17    281.51 o 
   4   7   6      100.64      129.23     19.31 o 
   5   7   6        8.75      -13.41     12.54 o 
   6   7   6      131.31      105.47     14.76 o 
   7   7   6       11.02       29.95     15.66 o 
   8   7   6       47.32       37.99     18.28 o 
   9   7   6     1156.79     1183.08     62.01 o 
  10   7   6        4.38       13.95     28.05 o 
 -10   8   6       84.85       32.61     37.65 o 
  -9   8   6      114.09      169.19     35.37 o 
  -8   8   6      413.62      395.17     75.75 o 
  -7   8   6     8112.96     8434.06    452.05 o 
  -6   8   6      281.67      298.13     79.60 o 
  -5   8   6      411.20      434.15     29.45 o 
  -4   8   6      137.37      113.77     14.13 o 
  -3   8   6      219.10      246.04     13.91 o 
  -2   8   6     3535.24     3587.89    126.12 o 
  -1   8   6      404.88      370.29     16.48 o 
   0   8   6        0.84        1.77      8.04 o 
   1   8   6      741.58      742.79     28.56 o 
   2   8   6      852.81      923.93     33.87 o 
   3   8   6      257.47      272.22     16.59 o 
   4   8   6       25.85       38.61     11.42 o 
   5   8   6      472.45      545.34     27.80 o 
   6   8   6       91.77      123.39     35.18 o 
   7   8   6     6096.81     6022.51    271.29 o 
   8   8   6      201.25      240.49     22.62 o 
   9   8   6       28.26       44.04     26.02 o 
  10   8   6       27.58       10.19     27.30 o 
 -10   9   6        2.89       -3.33     35.84 o 
  -9   9   6      267.74      186.24     66.14 o 
  -8   9   6       15.02       16.01     32.35 o 
  -7   9   6       88.27      131.59     31.81 o 
  -6   9   6      292.04      259.93     32.07 o 
  -5   9   6       23.37       -9.08     14.56 o 
  -4   9   6      261.09      251.48     19.87 o 
  -3   9   6      134.68      190.08     15.67 o 
  -2   9   6      615.52      699.40     27.98 o 
  -1   9   6        6.43      -10.46      9.23 o 
   0   9   6     1012.72     1002.81     37.34 o 
   1   9   6      143.63      132.19     13.37 o 
   2   9   6     2223.96     2174.97     76.33 o 
   3   9   6      760.32      791.06     34.82 o 
   4   9   6      528.36      513.58     26.19 o 
   5   9   6        3.24       12.68     13.61 o 
   6   9   6      352.93      329.29     21.81 o 
   7   9   6      757.22      783.49     79.04 o 
   8   9   6       28.71       25.38     19.23 o 
   9   9   6       94.89       66.78     22.66 o 
  -9  10   6        3.90      -22.33     35.23 o 
  -8  10   6        4.14      -20.65     33.44 o 
  -7  10   6      704.14      644.93     50.30 o 
  -6  10   6      273.38      320.13     46.45 o 
  -5  10   6        2.55        0.18     15.20 o 
  -4  10   6      119.45      125.60     15.98 o 
  -3  10   6      388.88      447.65     24.57 o 
  -2  10   6      134.94      149.52     13.01 o 
  -1  10   6      315.05      325.80     25.47 o 
   0  10   6     5861.58     6051.63    191.04 o 
   1  10   6        0.24       -1.43      9.72 o 
   2  10   6       18.25       -1.50     21.98 o 
   3  10   6      155.91      178.90     29.86 o 
   4  10   6       64.62       47.02     13.40 o 
   5  10   6       29.11       46.40     15.24 o 
   6  10   6      307.31      296.87     22.16 o 
   7  10   6      800.51      730.91     37.08 o 
   8  10   6       44.84       25.66     28.22 o 
   9  10   6        1.27        8.86     22.70 o 
  -9  11   6      100.29      104.01     39.52 o 
  -8  11   6      212.77      199.93     38.65 o 
  -7  11   6      397.38      379.04     42.87 o 
  -6  11   6       94.51       79.07     21.82 o 
  -5  11   6      347.87      375.89     33.67 o 
  -4  11   6      222.83      243.92     19.93 o 
  -3  11   6        0.25        2.95     13.67 o 
  -2  11   6      150.75      164.82     19.64 o 
  -1  11   6       10.67       12.15      9.47 o 
   0  11   6      664.53      664.21     25.06 o 
   1  11   6        8.62        7.80      9.59 o 
   2  11   6        0.51        9.63     15.65 o 
   3  11   6        1.87      -18.57     13.45 o 
   4  11   6      321.75      293.62     22.31 o 
   5  11   6      340.33      370.19     23.40 o 
   6  11   6      166.24      192.36     48.42 o 
   7  11   6      301.31      288.35     36.63 o 
   8  11   6       51.18       72.12     21.15 o 
   9  11   6        0.28        4.18     23.87 o 
  -9  12   6      325.66      328.78     47.23 o 
  -8  12   6       21.76       27.45     35.05 o 
  -7  12   6       85.66       51.25     36.91 o 
  -6  12   6      776.99      732.85     44.53 o 
  -5  12   6       17.70      -11.68     19.78 o 
  -4  12   6      280.73      296.51     23.11 o 
  -3  12   6      108.64      123.17     18.98 o 
  -2  12   6       12.38       49.32     12.66 o 
  -1  12   6       29.31       20.27     14.79 o 
   0  12   6     1485.49     1494.44     50.27 o 
   1  12   6        0.92      -17.19     11.46 o 
   2  12   6       81.54       53.85     14.32 o 
   3  12   6      108.86       56.97     29.18 o 
   4  12   6        5.64       -9.76     16.53 o 
   5  12   6        1.06       12.88     16.24 o 
   6  12   6      804.11      728.56     36.52 o 
   7  12   6      105.88       86.56     20.22 o 
   8  12   6       13.51        7.67     22.64 o 
   9  12   6       65.01       60.56     25.10 o 
  -8  13   6        0.38       -3.80     35.88 o 
  -7  13   6       60.53       97.57     47.33 o 
  -6  13   6       30.63       36.43     24.24 o 
  -5  13   6      195.71      181.48     40.42 o 
  -4  13   6      220.96      194.08     30.42 o 
  -3  13   6        6.06       -6.56     15.08 o 
  -2  13   6       86.01      112.26     20.54 o 
  -1  13   6        4.66       20.78     19.69 o 
   0  13   6      147.53      143.94     14.52 o 
   1  13   6      113.78      109.49     14.02 o 
   2  13   6      244.12      226.65     20.21 o 
   3  13   6      166.85      208.29     38.85 o 
   4  13   6      260.70      262.08     21.22 o 
   5  13   6       46.12       42.26     18.98 o 
   6  13   6       17.72       27.81     24.86 o 
   7  13   6       20.51       26.31     21.12 o 
   8  13   6       15.20        2.90     23.30 o 
  -8  14   6        6.27      -31.61     39.70 o 
  -7  14   6       14.05        9.27     30.10 o 
  -6  14   6      755.82      786.97     49.01 o 
  -5  14   6       55.85       54.83     35.66 o 
  -4  14   6       47.72       37.15     25.50 o 
  -3  14   6      296.51      289.98     22.45 o 
  -2  14   6       22.23       -3.65     13.98 o 
  -1  14   6     1084.90     1150.34     44.83 o 
   0  14   6     1881.09     1880.10     69.46 o 
   1  14   6      495.04      554.72     26.03 o 
   2  14   6       85.11       91.45     16.76 o 
   3  14   6      124.02      122.70     26.31 o 
   4  14   6      159.81      176.08     20.75 o 
   5  14   6        0.14       19.17     19.46 o 
   6  14   6     1300.96     1384.52     90.65 o 
   7  14   6        1.85        0.66     21.50 o 
   8  14   6       40.09       24.52     25.46 o 
  -7  15   6      554.04      683.46    105.26 o 
  -6  15   6       42.28       40.73     29.28 o 
  -5  15   6       18.62        0.20     25.22 o 
  -4  15   6     1805.60     1713.93     85.61 o 
  -3  15   6       82.83       57.73     25.97 o 
  -2  15   6      322.59      304.28     24.66 o 
  -1  15   6       37.30       32.52     15.37 o 
   0  15   6        3.96       -4.69     16.78 o 
   1  15   6       93.23      151.28     38.07 o 
   2  15   6      383.73      375.72     41.19 o 
   3  15   6        0.03      -10.61     18.92 o 
   4  15   6     2158.64     2084.01     86.71 o 
   5  15   6        2.95        0.72     20.39 o 
   6  15   6       33.98       19.77     21.51 o 
   7  15   6       50.68       23.62     24.23 o 
  -7  16   6        6.00       29.37     33.26 o 
  -6  16   6        7.26       -1.33     28.05 o 
  -5  16   6       14.15       15.76     27.83 o 
  -4  16   6      441.12      459.15     35.93 o 
  -3  16   6     1140.15     1016.50     48.54 o 
  -2  16   6       25.15        8.75     16.63 o 
  -1  16   6     1056.08     1146.80     46.03 o 
   0  16   6        1.73       17.80     17.80 o 
   1  16   6      926.92      913.31     43.56 o 
   2  16   6      245.36      276.60     53.65 o 
   3  16   6      248.67      237.47     23.92 o 
   4  16   6      359.19      348.35     27.64 o 
   5  16   6      121.91      131.91     24.31 o 
   6  16   6      132.43      218.51     27.58 o 
  -6  17   6      110.89      163.78     34.31 o 
  -5  17   6       11.28       -1.41     28.39 o 
  -4  17   6       30.34       44.36     27.45 o 
  -3  17   6      557.60      544.74     40.48 o 
  -2  17   6       65.77       44.99     20.81 o 
  -1  17   6       22.15        4.76     18.15 o 
   0  17   6        2.11        0.80     19.43 o 
   1  17   6       16.75       18.55     27.39 o 
   2  17   6        7.89       40.35     24.25 o 
   3  17   6      814.10      781.15     46.73 o 
   4  17   6       48.13       15.38     22.01 o 
   5  17   6        0.01       16.90     24.26 o 
   6  17   6       47.39       49.08     26.71 o 
  -5  18   6       22.24      -16.75     30.16 o 
  -4  18   6        3.09       -2.63     28.02 o 
  -3  18   6       19.93       58.25     27.97 o 
  -2  18   6       30.53       48.11     26.37 o 
  -1  18   6       45.11       22.55     20.33 o 
   0  18   6      106.03       71.49     21.93 o 
   1  18   6        0.06       16.59     24.56 o 
   2  18   6        8.55       42.28     25.95 o 
   3  18   6       87.36      125.46     26.11 o 
   4  18   6        6.90       23.93     24.51 o 
   5  18   6       10.02      -10.99     25.39 o 
  -4  19   6       18.00       28.20     31.09 o 
  -3  19   6        0.21      -11.85     29.40 o 
  -2  19   6        2.27      -13.43     26.42 o 
  -1  19   6       23.74      -10.76     26.25 o 
   0  19   6        0.08       -7.52     22.60 o 
   1  19   6        7.17        5.61     27.50 o 
   2  19   6       30.66       42.70     27.31 o 
   3  19   6        0.73        4.48     27.88 o 
   4  19   6       19.34       47.26     35.26 o 
  -2  20   6      119.12      114.28     76.14 o 
  -1  20   6       11.26       16.50     29.95 o 
   0  20   6        4.63       33.81     37.78 o 
   1  20   6       23.42       31.63     27.51 o 
   2  20   6      121.04       87.78     51.09 o 
 -10   1   7      303.28      353.33    106.52 o 
  -9   1   7      109.91      124.05     41.02 o 
  -8   1   7       83.72      131.91     21.66 o 
  -7   1   7     1245.10     1442.33     68.62 o 
  -6   1   7       41.38       48.29     13.77 o 
  -5   1   7       16.05       16.58     11.01 o 
  -4   1   7      196.78      243.65     18.52 o 
  -3   1   7       24.70       26.11      8.16 o 
  -2   1   7      184.35      213.73     13.99 o 
  -1   1   7      675.16      872.40     36.00 o 
   0   1   7      567.29      521.34     22.49 o 
   1   1   7     2476.45     2399.48     94.66 o 
   2   1   7     6727.42     6392.01    221.01 o 
   3   1   7       40.79       25.24      6.26 o 
   4   1   7       62.91       63.76      7.61 o 
   5   1   7     9237.18     9416.90    295.31 o 
   6   1   7        0.51        1.14      9.76 o 
   7   1   7       41.87       74.57     16.70 o 
   8   1   7     1067.50     1091.21     68.24 o 
   9   1   7      290.50      233.96     42.30 o 
  10   1   7      123.35       72.34     32.35 o 
 -11   2   7        5.49       15.38     59.22 o 
 -10   2   7      196.50      173.13     35.76 o 
  -9   2   7       27.98        1.38     26.78 o 
  -8   2   7        7.89       48.34     21.98 o 
  -7   2   7       13.85       26.77     15.50 o 
  -6   2   7       27.19       23.44     13.03 o 
  -5   2   7      649.33      720.72     36.11 o 
  -4   2   7      559.73      571.58     29.25 o 
  -3   2   7       73.73       68.11      9.33 o 
  -2   2   7     3693.22     3505.51    156.26 o 
  -1   2   7     1604.58     1374.95     55.80 o 
   0   2   7      626.58      677.92     28.31 o 
   1   2   7      584.01      576.01     22.05 o 
   2   2   7     1693.70     1621.56     57.48 o 
   3   2   7     1410.43     1299.91     46.98 o 
   4   2   7     1345.98     1415.28     45.98 o 
   5   2   7       64.68       71.44      8.56 o 
   6   2   7     2021.53     1952.16     77.06 o 
   7   2   7      632.43      564.89     67.34 o 
   8   2   7       46.99       29.77     19.36 o 
   9   2   7      595.18      623.36     59.22 o 
  10   2   7       11.51       17.03     31.53 o 
 -10   3   7       16.96        9.44     29.23 o 
  -9   3   7      282.23      256.42     32.84 o 
  -8   3   7       70.69       74.67     24.57 o 
  -7   3   7      729.20      769.99     41.95 o 
  -6   3   7       11.22        0.82     12.89 o 
  -5   3   7       66.42       74.24     16.96 o 
  -4   3   7      601.25      635.12     31.75 o 
  -3   3   7     1147.65     1124.57     53.09 o 
  -2   3   7      418.43      427.78     46.15 o 
  -1   3   7        0.98       77.05     13.02 o 
   0   3   7        3.02       -5.36      6.16 o 
   1   3   7     2564.04     2500.22     87.50 o 
   2   3   7     3669.28     3429.50    119.57 o 
   3   3   7     1487.36     1442.55     51.93 o 
   4   3   7      471.53      441.55     19.03 o 
   5   3   7       27.32       12.82      8.99 o 
   6   3   7       46.20       64.19     13.25 o 
   7   3   7      120.40      108.44     18.67 o 
   8   3   7       52.69       44.02     22.61 o 
   9   3   7      574.84      605.96     47.56 o 
  10   3   7        0.18        7.68     28.26 o 
 -10   4   7        0.15       -0.35     31.59 o 
  -9   4   7        0.01      -17.73     25.62 o 
  -8   4   7      372.81      487.94     40.07 o 
  -7   4   7     1232.76     1260.16     62.39 o 
  -6   4   7      113.10       78.06     20.66 o 
  -5   4   7     2869.91     2969.12    133.77 o 
  -4   4   7      194.86      201.14     25.66 o 
  -3   4   7       16.28       21.76      9.84 o 
  -2   4   7     1822.10     1722.23     98.25 o 
  -1   4   7      123.63      108.21     14.95 o 
   0   4   7     3466.21     3312.21    127.54 o 
   1   4   7      298.30      291.68     13.34 o 
   2   4   7     2772.05     2638.86     92.61 o 
   3   4   7     1506.80     1363.10     49.45 o 
   4   4   7      632.05      660.02     26.38 o 
   5   4   7      133.10      137.69     13.99 o 
   6   4   7       16.28        4.28     11.89 o 
   7   4   7      111.47      101.07     15.48 o 
   8   4   7     1008.67     1006.60     52.24 o 
   9   4   7      204.50      181.53     25.08 o 
  10   4   7        0.17       15.21     32.35 o 
 -10   5   7        3.48       32.69     32.89 o 
  -9   5   7        0.07      -29.03     28.24 o 
  -8   5   7      230.62      251.89     30.40 o 
  -7   5   7      120.55      107.35     19.53 o 
  -6   5   7       49.41       42.51     17.84 o 
  -5   5   7      138.09      113.81     21.43 o 
  -4   5   7      188.50      205.64     35.24 o 
  -3   5   7      540.87      509.78     26.23 o 
  -2   5   7       79.60      109.75     16.53 o 
  -1   5   7     3827.18     3632.73    202.64 o 
   0   5   7      822.68      786.44     32.08 o 
   1   5   7       64.32       79.46     13.95 o 
   2   5   7      491.91      490.34     20.04 o 
   3   5   7        8.98        1.89      7.84 o 
   4   5   7      706.74      716.02     31.86 o 
   5   5   7       50.27       36.81     11.42 o 
   6   5   7     1689.63     1693.51     68.87 o 
   7   5   7      331.81      318.95     21.51 o 
   8   5   7      164.76      183.08     23.24 o 
   9   5   7      410.46      442.25     34.33 o 
  10   5   7       27.45       20.15     31.48 o 
 -10   6   7        5.48       -5.92     31.92 o 
  -9   6   7       28.08       22.90     27.60 o 
  -8   6   7        5.67       45.15     28.51 o 
  -7   6   7     3340.70     3219.96    178.17 o 
  -6   6   7       48.18       31.67     17.75 o 
  -5   6   7      544.02      580.12     33.28 o 
  -4   6   7      989.54     1051.25     64.12 o 
  -3   6   7      537.42      564.73     29.07 o 
  -2   6   7      526.18      472.14     33.12 o 
  -1   6   7      712.07      663.70     32.90 o 
   0   6   7      204.15      191.14     26.86 o 
   1   6   7      875.07      858.87     35.57 o 
   2   6   7       56.79       77.17      9.85 o 
   3   6   7      172.40      171.74     11.35 o 
   4   6   7      693.03      675.62     30.60 o 
   5   6   7      105.72      133.04     14.02 o 
   6   6   7      134.30      131.91     18.54 o 
   7   6   7      235.67      243.15     36.78 o 
   8   6   7      875.42      922.09     43.04 o 
   9   6   7       23.91       58.47     24.68 o 
  10   6   7       21.21       41.48     26.28 o 
 -10   7   7       24.66       31.90     36.63 o 
  -9   7   7      237.50      233.24     38.02 o 
  -8   7   7       39.42        7.26     29.30 o 
  -7   7   7        7.42      -17.79     25.49 o 
  -6   7   7      113.81       60.12     19.45 o 
  -5   7   7       10.81        1.60     19.02 o 
  -4   7   7        8.41       13.82     19.57 o 
  -3   7   7      133.07      155.72     25.47 o 
  -2   7   7       84.78      114.23     10.99 o 
  -1   7   7     1448.80     1421.90     56.66 o 
   0   7   7      172.93      199.16     13.55 o 
   1   7   7      185.22      204.35     13.31 o 
   2   7   7      766.04      772.19     33.26 o 
   3   7   7     1380.68     1347.96     49.40 o 
   4   7   7       25.92       22.66     20.20 o 
   5   7   7       39.00       62.63     13.36 o 
   6   7   7       44.73       37.00     14.07 o 
   7   7   7       63.05       55.69     18.07 o 
   8   7   7       87.31      124.82     28.42 o 
   9   7   7      592.57      631.42     63.45 o 
  10   7   7       12.90       28.56     29.28 o 
 -10   8   7       67.64       57.81     39.36 o 
  -9   8   7        8.96       33.07     32.27 o 
  -8   8   7      792.23      797.95     57.87 o 
  -7   8   7     4646.17     4730.96    256.81 o 
  -6   8   7      138.10      213.53     50.37 o 
  -5   8   7     1065.57     1207.71     60.01 o 
  -4   8   7      369.40      404.20     28.92 o 
  -3   8   7       24.55       -4.11     13.56 o 
  -2   8   7     1036.17     1067.07     52.01 o 
  -1   8   7       12.35       20.96      8.47 o 
   0   8   7       65.89       63.67      9.01 o 
   1   8   7        9.42        2.43     11.45 o 
   2   8   7     4074.13     4167.62    143.09 o 
   3   8   7      844.16      935.23     39.97 o 
   4   8   7       95.32       77.18     13.01 o 
   5   8   7     1090.07     1144.04     49.07 o 
   6   8   7       87.03       80.40     16.02 o 
   7   8   7       59.51       79.61     22.42 o 
   8   8   7     1085.69     1096.20     50.02 o 
   9   8   7      103.35       55.64     34.87 o 
  10   8   7       66.81       81.72     34.57 o 
  -9   9   7       46.15       72.91     50.76 o 
  -8   9   7      315.45      327.71     39.29 o 
  -7   9   7     2732.27     2507.30    143.33 o 
  -6   9   7        0.01        5.00     27.19 o 
  -5   9   7        4.56       -1.33     18.83 o 
  -4   9   7      464.06      483.15     31.06 o 
  -3   9   7        1.17       -3.01     19.59 o 
  -2   9   7     3276.69     3158.45    143.10 o 
  -1   9   7      305.08      342.09     17.17 o 
   0   9   7       27.32       11.74      9.83 o 
   1   9   7      215.26      226.51     16.19 o 
   2   9   7        3.49       30.35     11.38 o 
   3   9   7       15.91       26.85     14.87 o 
   4   9   7      380.34      390.55     40.85 o 
   5   9   7        9.96       22.44     15.32 o 
   6   9   7     1627.16     1579.96     66.26 o 
   7   9   7      197.76      203.03     36.19 o 
   8   9   7       24.94      -13.34     19.37 o 
   9   9   7        9.35        5.16     25.33 o 
  -9  10   7        0.03        5.75     37.79 o 
  -8  10   7        0.59        1.89     44.60 o 
  -7  10   7       16.80       42.85     55.37 o 
  -6  10   7      221.19      150.56     31.78 o 
  -5  10   7      388.25      360.64     28.52 o 
  -4  10   7      190.68      235.29     25.55 o 
  -3  10   7      664.51      755.78     69.13 o 
  -2  10   7      141.49      191.28     28.05 o 
  -1  10   7      484.39      438.81     27.86 o 
   0  10   7     1182.20     1198.75     44.13 o 
   1  10   7      264.27      295.21     20.60 o 
   2  10   7      731.00      735.06     33.77 o 
   3  10   7       37.27       33.17     13.01 o 
   4  10   7       13.36       12.87     14.59 o 
   5  10   7      279.00      325.60     26.39 o 
   6  10   7      505.95      481.50     27.29 o 
   7  10   7      487.60      501.16     29.02 o 
   8  10   7      133.62       88.45     22.04 o 
   9  10   7        0.27       -9.35     23.18 o 
  -9  11   7       19.94      -13.84     40.51 o 
  -8  11   7        0.07      -33.53     34.21 o 
  -7  11   7      470.87      443.69    127.67 o 
  -6  11   7        3.59       -2.27     27.69 o 
  -5  11   7      156.10      207.96     39.22 o 
  -4  11   7      151.99      150.99     18.72 o 
  -3  11   7       27.23       24.45     18.09 o 
  -2  11   7       26.49       20.01     12.28 o 
  -1  11   7       89.82       86.16     12.56 o 
   0  11   7        8.94        9.42     11.71 o 
   1  11   7      122.02      100.65     13.01 o 
   2  11   7     3005.37     3232.53    126.96 o 
   3  11   7        2.53      -15.54     13.33 o 
   4  11   7        1.63       10.17     14.35 o 
   5  11   7      208.36      180.74     19.87 o 
   6  11   7       15.10       -8.14     17.15 o 
   7  11   7        1.56       18.85     18.12 o 
   8  11   7      170.78      226.67     27.64 o 
   9  11   7       17.41        6.87     24.43 o 
  -8  12   7        3.54      -19.81     35.30 o 
  -7  12   7       44.48       70.96     36.33 o 
  -6  12   7        2.09       -9.51     29.54 o 
  -5  12   7        0.09      -10.27     20.02 o 
  -4  12   7      228.68      260.32     22.28 o 
  -3  12   7      397.36      362.54     23.52 o 
  -2  12   7        1.17        9.18     12.45 o 
  -1  12   7       68.26       47.96     23.41 o 
   0  12   7     1369.08     1374.03     71.94 o 
   1  12   7      101.45      105.71     20.54 o 
   2  12   7      287.72      280.35     20.33 o 
   3  12   7      100.27      128.32     21.95 o 
   4  12   7       23.69       27.44     15.65 o 
   5  12   7      134.47       86.93     23.65 o 
   6  12   7      359.69      339.39     24.93 o 
   7  12   7       14.77       40.95     20.36 o 
   8  12   7        0.44      -10.37     22.71 o 
  -8  13   7       77.08      108.10     38.20 o 
  -7  13   7       15.70       23.77     35.45 o 
  -6  13   7        0.21        1.79     33.66 o 
  -5  13   7        2.81      -32.21     21.47 o 
  -4  13   7        3.92       13.31     18.03 o 
  -3  13   7       10.04        6.37     16.06 o 
  -2  13   7      151.95      117.82     15.07 o 
  -1  13   7      156.99      165.70     23.80 o 
   0  13   7        4.34      -13.77     12.99 o 
   1  13   7      223.13      199.00     19.37 o 
   2  13   7     3338.57     3445.58    135.62 o 
   3  13   7       57.45       47.06     18.54 o 
   4  13   7      102.98      124.64     19.68 o 
   5  13   7        1.77        3.46     16.89 o 
   6  13   7       59.93       24.75     19.21 o 
   7  13   7        3.65        4.37     21.57 o 
   8  13   7       94.44       95.37     25.11 o 
  -8  14   7       88.94      129.42     42.08 o 
  -7  14   7       76.29       35.66     39.22 o 
  -6  14   7      244.34      262.37     33.01 o 
  -5  14   7        0.00      -36.71     30.14 o 
  -4  14   7        1.11       25.20     20.67 o 
  -3  14   7      185.97      189.02     20.70 o 
  -2  14   7      102.01      149.82     19.13 o 
  -1  14   7      413.63      394.73     22.01 o 
   0  14   7     1581.25     1476.87     62.90 o 
   1  14   7     1783.89     1686.02     81.89 o 
   2  14   7      137.71      152.69     19.46 o 
   3  14   7        2.23        1.54     16.62 o 
   4  14   7      282.97      234.17     30.74 o 
   5  14   7        4.11       13.27     19.87 o 
   6  14   7      190.97      187.79     24.50 o 
   7  14   7       34.58       56.56     22.77 o 
  -7  15   7        4.40      -22.27     37.42 o 
  -6  15   7       12.60      -14.93     26.81 o 
  -5  15   7       43.79       67.90     50.81 o 
  -4  15   7      231.48      225.14     28.28 o 
  -3  15   7       38.55       30.31     19.38 o 
  -2  15   7      417.65      382.28     22.94 o 
  -1  15   7     1070.83     1138.76     45.40 o 
   0  15   7      144.99      119.67     18.74 o 
   1  15   7       26.73       -3.83     34.81 o 
   2  15   7      289.27      251.08     44.86 o 
   3  15   7       22.01       -0.18     17.99 o 
   4  15   7      588.55      568.20     44.45 o 
   5  15   7       24.06       46.36     21.71 o 
   6  15   7       53.68       64.66     23.65 o 
   7  15   7       72.75       64.28     25.47 o 
  -6  16   7        1.05       24.79     33.67 o 
  -5  16   7       95.37       87.07     27.95 o 
  -4  16   7      906.85      834.93     64.98 o 
  -3  16   7      207.73      175.63     23.28 o 
  -2  16   7       46.37       36.19     17.43 o 
  -1  16   7      435.12      476.67     29.42 o 
   0  16   7     1027.74     1022.20     47.50 o 
   1  16   7      227.47      217.05     26.04 o 
   2  16   7       37.09       48.51     23.07 o 
   3  16   7      135.16      128.62     22.09 o 
   4  16   7      290.97      199.43     36.26 o 
   5  16   7        2.09       -6.99     22.46 o 
   6  16   7      132.70      108.08     24.57 o 
  -6  17   7        3.05       47.92     56.79 o 
  -5  17   7       20.01       -9.89     28.51 o 
  -4  17   7       17.31        9.03     27.97 o 
  -3  17   7      116.79      122.44     31.22 o 
  -2  17   7       45.25       42.25     21.47 o 
  -1  17   7       84.81       83.56     21.31 o 
   0  17   7      230.10      244.94     24.03 o 
   1  17   7        5.00       43.87     24.47 o 
   2  17   7      146.46      185.48     27.67 o 
   3  17   7        6.87       19.15     24.49 o 
   4  17   7       75.13       29.43     23.37 o 
   5  17   7        4.75        8.10     24.88 o 
  -5  18   7        0.31       -0.84     31.53 o 
  -4  18   7      199.78      161.99     31.61 o 
  -3  18   7        8.29       29.36     28.33 o 
  -2  18   7       28.58       18.01     26.92 o 
  -1  18   7      201.13      188.37     24.23 o 
   0  18   7        0.74       -8.13     21.01 o 
   1  18   7       19.03       41.19     25.85 o 
   2  18   7      237.41      217.13     29.84 o 
   3  18   7        0.64      -10.55     27.48 o 
   4  18   7       57.14       41.18     28.64 o 
   5  18   7       34.85       35.17     26.36 o 
  -4  19   7        7.58      -13.18     36.95 o 
  -3  19   7        0.53      -45.75     30.50 o 
  -2  19   7       50.79       45.08     28.50 o 
  -1  19   7        1.04       23.67     27.01 o 
   0  19   7        1.12       15.02     23.65 o 
   1  19   7        0.96      -13.07     26.82 o 
   2  19   7        0.02       -3.90     28.77 o 
   3  19   7       10.02       -5.35     27.28 o 
  -2  20   7       21.82       86.46     37.86 o 
  -1  20   7       52.00       35.73     33.07 o 
   0  20   7        4.17        2.80     29.07 o 
   1  20   7        4.15       21.73     29.58 o 
 -10   0   8      654.68      661.43     76.14 o 
  -9   0   8       11.60       -6.15     42.30 o 
  -8   0   8      571.31      496.07     64.60 o 
  -7   0   8      143.93      151.11     23.83 o 
  -6   0   8     1164.81     1278.65    103.07 o 
  -5   0   8     7861.40     7446.35    410.78 o 
  -4   0   8      297.18      288.84     23.08 o 
  -3   0   8     1231.90     1128.40     66.03 o 
  -2   0   8    12339.95    11473.42    631.07 o 
  -1   0   8      287.40      264.29     19.22 o 
   0   0   8      335.78      364.58     24.53 o 
   1   0   8     4855.80     4871.20    269.26 o 
   2   0   8     1179.14     1182.72     68.37 o 
   3   0   8     1722.29     1567.51     71.79 o 
   4   0   8      970.13      960.93     46.26 o 
   5   0   8     1617.68     1539.02     70.82 o 
   6   0   8      824.15      739.22     46.19 o 
   7   0   8     1172.18     1225.28    104.61 o 
   8   0   8       24.25       46.14     33.07 o 
   9   0   8      195.48      133.82     43.84 o 
  10   0   8      953.15      849.88     88.45 o 
 -10   1   8       35.73       55.49     34.50 o 
  -9   1   8      979.61      969.86     66.89 o 
  -8   1   8        8.50       16.65     22.90 o 
  -7   1   8      314.87      331.96     24.07 o 
  -6   1   8      129.38      155.47     16.49 o 
  -5   1   8     1379.24     1342.95     63.28 o 
  -4   1   8      247.24      238.45     20.66 o 
  -3   1   8      442.72      376.78     18.47 o 
  -2   1   8      524.39      474.81     21.27 o 
  -1   1   8     3604.99     3174.17    124.89 o 
   0   1   8       31.80       40.70     14.12 o 
   1   1   8      225.68      302.17     15.32 o 
   2   1   8     2781.01     2613.86     91.63 o 
   3   1   8        6.08       -2.10      6.59 o 
   4   1   8       75.36       76.47      9.81 o 
   5   1   8       17.64       40.23      8.55 o 
   6   1   8       84.65       87.47     12.07 o 
   7   1   8      404.16      396.10     27.01 o 
   8   1   8      252.41      286.02     43.84 o 
   9   1   8      351.06      375.17     81.52 o 
  10   1   8        0.79       -3.13     46.91 o 
 -10   2   8       33.64      -71.52     47.68 o 
  -9   2   8      175.45      146.10     29.54 o 
  -8   2   8        3.24       54.99     26.53 o 
  -7   2   8       14.03        9.89     20.88 o 
  -6   2   8     1136.02     1232.88     75.81 o 
  -5   2   8     1536.49     1542.62     72.63 o 
  -4   2   8        6.88       27.82      9.62 o 
  -3   2   8     1032.18      959.69     45.23 o 
  -2   2   8      166.09      214.27     13.25 o 
  -1   2   8      100.49      142.08      9.48 o 
   0   2   8     1642.40     1516.55     60.60 o 
   1   2   8      319.63      376.83     18.84 o 
   2   2   8     1509.87     1452.06     51.88 o 
   3   2   8      537.56      556.05     22.50 o 
   4   2   8     1163.25     1139.29     38.19 o 
   5   2   8       22.65       36.48      9.36 o 
   6   2   8       39.55       35.64     12.88 o 
   7   2   8     1174.13     1241.51     60.08 o 
   8   2   8       44.18        9.50     22.99 o 
   9   2   8       20.46       14.18     28.55 o 
  10   2   8      126.80       70.51     30.44 o 
 -10   3   8       70.66       95.36     52.30 o 
  -9   3   8      708.81      770.57    123.44 o 
  -8   3   8        7.25        5.78     23.43 o 
  -7   3   8        1.60       -6.07     20.62 o 
  -6   3   8       31.99       10.91     22.30 o 
  -5   3   8      138.17      113.09     14.69 o 
  -4   3   8       14.38       -7.14     19.26 o 
  -3   3   8      581.40      520.97     26.83 o 
  -2   3   8      346.26      361.10     30.76 o 
  -1   3   8     4082.50     3945.00    219.20 o 
   0   3   8        2.55       -0.54      6.44 o 
   1   3   8      600.51      585.30     22.69 o 
   2   3   8        1.95      -10.73      7.16 o 
   3   3   8      407.89      398.28     19.06 o 
   4   3   8      251.52      246.04     21.23 o 
   5   3   8       92.55       82.31     10.58 o 
   6   3   8        1.76      -12.68     12.66 o 
   7   3   8      125.85      143.42     22.20 o 
   8   3   8        6.33       -5.96     19.33 o 
   9   3   8      236.19      213.71     33.99 o 
  10   3   8        0.12       35.34     39.22 o 
 -10   4   8       50.70       36.58     31.18 o 
  -9   4   8      173.87      173.23     31.59 o 
  -8   4   8      109.32       92.19     25.07 o 
  -7   4   8      139.91      110.59     21.32 o 
  -6   4   8      325.60      349.20     39.61 o 
  -5   4   8       22.64        0.38     17.85 o 
  -4   4   8      113.93      116.33     18.94 o 
  -3   4   8      403.57      376.70     28.45 o 
  -2   4   8      823.03      828.95     50.68 o 
  -1   4   8      354.61      378.29     27.81 o 
   0   4   8     1886.77     1991.64     89.20 o 
   1   4   8       20.59       18.64      6.82 o 
   2   4   8       26.88       29.94      7.77 o 
   3   4   8       13.55       13.63      8.36 o 
   4   4   8      197.72      230.40     13.30 o 
   5   4   8      944.16      941.05     40.52 o 
   6   4   8       53.72       51.76     13.64 o 
   7   4   8       26.67        8.94     15.02 o 
   8   4   8       16.79       31.41     21.00 o 
   9   4   8       23.45       38.59     28.22 o 
  10   4   8       29.67       43.72     33.05 o 
 -10   5   8        3.24      -33.76     32.70 o 
  -9   5   8       40.41       61.01     31.73 o 
  -8   5   8       72.73      115.73     29.12 o 
  -7   5   8       61.46       58.30     21.06 o 
  -6   5   8      345.27      419.22     35.05 o 
  -5   5   8      157.13      155.01     24.23 o 
  -4   5   8       35.10       86.54     55.76 o 
  -3   5   8      322.45      341.23     27.36 o 
  -2   5   8     1076.21     1006.86     60.50 o 
  -1   5   8        7.27       20.18     16.15 o 
   0   5   8      112.93      142.78     10.20 o 
   1   5   8        4.96        6.49     13.43 o 
   2   5   8       91.87      108.85     14.88 o 
   3   5   8        7.91       11.01      8.35 o 
   4   5   8     2816.37     2951.40    115.25 o 
   5   5   8      134.74      124.09     13.52 o 
   6   5   8        7.54      -10.14     13.72 o 
   7   5   8      579.65      523.98     28.03 o 
   8   5   8       14.52        1.32     20.08 o 
   9   5   8        4.24       -0.40     24.25 o 
  10   5   8        1.42        5.74     30.72 o 
 -10   6   8        2.49      -17.32     34.92 o 
  -9   6   8      594.98      607.53     50.54 o 
  -8   6   8      118.43      105.04     29.37 o 
  -7   6   8       14.79       24.01     26.58 o 
  -6   6   8       39.72       12.92     18.92 o 
  -5   6   8       94.50       75.25     21.48 o 
  -4   6   8        1.56       13.07     17.37 o 
  -3   6   8     1114.06     1074.01     65.40 o 
  -2   6   8       21.22       -8.18     16.53 o 
  -1   6   8       19.62       23.84     15.74 o 
   0   6   8       71.43       62.29     12.54 o 
   1   6   8        0.73        8.11     15.76 o 
   2   6   8      419.71      416.89     18.55 o 
   3   6   8      185.13      164.43     13.67 o 
   4   6   8        0.51        8.27     11.09 o 
   5   6   8      471.43      481.45     25.22 o 
   6   6   8       19.55        4.72     14.25 o 
   7   6   8        7.71        8.79     18.43 o 
   8   6   8     1051.89     1019.14     53.73 o 
   9   6   8       56.59       46.41     38.67 o 
  10   6   8       17.70       23.60     33.18 o 
 -10   7   8       41.18       63.06     80.37 o 
  -9   7   8      151.20      198.38     36.97 o 
  -8   7   8        7.97       21.87     30.44 o 
  -7   7   8      103.45       92.11     29.09 o 
  -6   7   8        1.42        0.14     19.36 o 
  -5   7   8      828.07      907.92     47.75 o 
  -4   7   8       25.43      121.52     35.76 o 
  -3   7   8      213.48      244.16     45.76 o 
  -2   7   8     3098.53     3043.81    171.62 o 
  -1   7   8       22.11       19.44     25.69 o 
   0   7   8      295.36      326.97     18.32 o 
   1   7   8       12.15       11.49      9.14 o 
   2   7   8        2.09       -4.49      9.41 o 
   3   7   8       18.11       27.35      9.46 o 
   4   7   8       29.89       30.25     11.77 o 
   5   7   8      284.12      299.32     19.94 o 
   6   7   8        0.79      -21.50     14.33 o 
   7   7   8      217.11      220.17     20.11 o 
   8   7   8      216.07      245.03     23.15 o 
   9   7   8       82.31       89.15     26.66 o 
  10   7   8       24.65       22.31     28.64 o 
 -10   8   8       11.55       33.89     39.05 o 
  -9   8   8        8.20        7.92     32.90 o 
  -8   8   8      151.42      154.18     68.45 o 
  -7   8   8     2440.74     2443.30    139.25 o 
  -6   8   8      115.88      113.12     33.70 o 
  -5   8   8      114.56       42.08     19.67 o 
  -4   8   8      438.05      414.61     27.48 o 
  -3   8   8     2698.66     2764.99    157.54 o 
  -2   8   8      137.99      156.32     21.35 o 
  -1   8   8      557.97      594.11     32.17 o 
   0   8   8      173.94      202.45     22.98 o 
   1   8   8      145.34      155.04     12.59 o 
   2   8   8     1108.01     1125.72     47.07 o 
   3   8   8      251.47      249.28     15.32 o 
   4   8   8       15.75        8.38     13.65 o 
   5   8   8      570.63      612.47     30.49 o 
   6   8   8      148.33      163.15     18.19 o 
   7   8   8       14.01       18.79     16.87 o 
   8   8   8      424.34      484.70     40.63 o 
   9   8   8       11.55       16.04     26.72 o 
  -9   9   8       33.40       42.14     35.07 o 
  -8   9   8       28.57       18.96     32.03 o 
  -7   9   8        1.70       29.97     29.23 o 
  -6   9   8       83.55       32.68     47.30 o 
  -5   9   8       18.69       -7.21     20.39 o 
  -4   9   8      163.99      213.25     21.72 o 
  -3   9   8        3.06      -24.90     16.60 o 
  -2   9   8      830.26      815.39     42.56 o 
  -1   9   8       97.85       82.80     12.39 o 
   0   9   8        0.26      -18.25     12.17 o 
   1   9   8      309.35      318.25     16.65 o 
   2   9   8     2514.68     2604.85    102.16 o 
   3   9   8       71.65       75.66     13.28 o 
   4   9   8       38.44       25.28     13.16 o 
   5   9   8       26.63       12.80     29.42 o 
   6   9   8      584.00      553.90     30.05 o 
   7   9   8      398.22      398.27     26.20 o 
   8   9   8       11.79       21.74     21.20 o 
   9   9   8        0.01       18.60     26.01 o 
  -9  10   8       20.83      -15.01     36.56 o 
  -8  10   8        7.75       47.55     35.88 o 
  -7  10   8        1.81      -17.42     28.51 o 
  -6  10   8      237.29      277.25     34.75 o 
  -5  10   8      229.61      265.13     26.34 o 
  -4  10   8       76.32       57.40     24.35 o 
  -3  10   8       57.04       76.64     50.09 o 
  -2  10   8      725.26      683.97     38.23 o 
  -1  10   8       40.76       21.28     12.91 o 
   0  10   8      675.24      672.46     31.35 o 
   1  10   8     1000.58     1020.13     38.71 o 
   2  10   8       11.88       26.49     13.98 o 
   3  10   8      446.28      490.25     36.08 o 
   4  10   8       51.37       48.93     26.86 o 
   5  10   8      315.70      291.82     21.20 o 
   6  10   8        1.55        3.35     17.02 o 
   7  10   8      291.98      237.39     23.41 o 
   8  10   8        4.91       12.73     21.23 o 
   9  10   8        1.19      -18.24     26.93 o 
  -9  11   8       16.80      -13.50     38.97 o 
  -8  11   8       26.30       53.81     72.29 o 
  -7  11   8      167.89      176.57     86.52 o 
  -6  11   8        0.51       -8.66     30.44 o 
  -5  11   8       80.80       19.84     23.23 o 
  -4  11   8       71.73       90.37     37.25 o 
  -3  11   8      112.70      104.68     24.13 o 
  -2  11   8      759.50      795.77     68.41 o 
  -1  11   8       28.02       13.28     13.37 o 
   0  11   8        7.88        8.17     14.22 o 
   1  11   8       91.85      116.27     18.69 o 
   2  11   8      132.22      175.05     37.43 o 
   3  11   8      326.39      297.60     20.46 o 
   4  11   8       15.13        7.53     16.43 o 
   5  11   8      345.01      342.33     23.48 o 
   6  11   8       26.83        0.53     17.80 o 
   7  11   8        3.71       30.92     19.07 o 
   8  11   8      266.17      308.82     28.21 o 
  -8  12   8      230.48      182.60     41.06 o 
  -7  12   8      185.76      213.75     40.23 o 
  -6  12   8      235.18      212.51     37.22 o 
  -5  12   8       50.27       32.46     38.84 o 
  -4  12   8       23.06       26.22     21.72 o 
  -3  12   8      170.65      180.24     24.24 o 
  -2  12   8     1067.47     1123.77     57.43 o 
  -1  12   8        3.81       -7.48     15.06 o 
   0  12   8        6.36      -11.46     19.98 o 
   1  12   8     2922.98     2712.29    125.47 o 
   2  12   8        9.92        7.80     21.98 o 
   3  12   8       56.84       59.61     28.42 o 
   4  12   8      560.79      587.00     44.63 o 
   5  12   8       66.69       91.71     23.64 o 
   6  12   8       81.46       71.46     19.09 o 
   7  12   8     1405.73     1400.99     61.55 o 
   8  12   8        0.02      -10.72     22.95 o 
  -8  13   8       44.23       40.36     40.28 o 
  -7  13   8       35.10       50.08     37.23 o 
  -6  13   8      361.35      343.82     42.14 o 
  -5  13   8        3.65       -9.20     30.98 o 
  -4  13   8       95.01       76.02     23.08 o 
  -3  13   8      221.38      223.85     25.30 o 
  -2  13   8      137.66      175.36     22.64 o 
  -1  13   8        6.39       -3.70     15.67 o 
   0  13   8      139.19      164.96     32.54 o 
   1  13   8       35.91       52.47     19.08 o 
   2  13   8        9.32       17.86     17.56 o 
   3  13   8      247.52      231.94     21.41 o 
   4  13   8       35.79       15.02     17.89 o 
   5  13   8      281.23      258.90     23.04 o 
   6  13   8      122.22      104.61     21.87 o 
   7  13   8       62.51       78.88     22.43 o 
   8  13   8       37.06        8.99     24.84 o 
  -7  14   8        5.79       -0.54     40.07 o 
  -6  14   8       39.10       74.27     97.29 o 
  -5  14   8       32.99       18.70     30.39 o 
  -4  14   8        0.16       24.77     23.66 o 
  -3  14   8       11.15       20.51     24.41 o 
  -2  14   8      238.15      272.35     24.20 o 
  -1  14   8      439.99      472.46     27.87 o 
   0  14   8      766.91      734.04     41.96 o 
   1  14   8      306.51      317.84     33.22 o 
   2  14   8        0.26        1.52     19.14 o 
   3  14   8       97.16       77.74     18.90 o 
   4  14   8      154.43      150.51     21.89 o 
   5  14   8       70.70       58.43     21.26 o 
   6  14   8        3.71       26.20     21.20 o 
   7  14   8       95.29      146.77     36.41 o 
  -7  15   8       30.72       36.82     80.75 o 
  -6  15   8        0.05        0.83     36.97 o 
  -5  15   8        2.10      -28.66     34.75 o 
  -4  15   8      504.55      477.25     44.26 o 
  -3  15   8      819.80      823.02     48.51 o 
  -2  15   8        1.44       -3.93     18.98 o 
  -1  15   8       26.95        2.68     18.28 o 
   0  15   8      577.60      600.59     50.74 o 
   1  15   8      181.45      173.65     24.54 o 
   2  15   8      698.59      683.90     42.26 o 
   3  15   8       88.69      109.41     24.58 o 
   4  15   8      273.25      258.59     24.92 o 
   5  15   8        0.09       30.93     22.87 o 
   6  15   8        5.78        0.49     24.36 o 
   7  15   8       11.77       40.15     26.20 o 
  -6  16   8       44.05      -41.53     38.80 o 
  -5  16   8       69.81       56.89     39.05 o 
  -4  16   8       29.82       22.88     34.53 o 
  -3  16   8      357.88      362.82     35.63 o 
  -2  16   8        0.05      -24.55     16.86 o 
  -1  16   8     1098.03     1130.15     59.53 o 
   0  16   8      975.92      973.32     54.21 o 
   1  16   8       35.21       35.42     35.72 o 
   2  16   8      349.94      268.54     29.14 o 
   3  16   8        0.69       -7.95     22.90 o 
   4  16   8       69.16       73.79     25.73 o 
   5  16   8      228.11      120.87     24.98 o 
   6  16   8       37.57       41.00     25.10 o 
  -5  17   8      303.91      308.29     46.76 o 
  -4  17   8        7.81      -10.72     33.66 o 
  -3  17   8       24.85       20.07     23.19 o 
  -2  17   8      677.08      728.12     55.94 o 
  -1  17   8      106.59      102.29     28.09 o 
   0  17   8      149.26      153.20     27.02 o 
   1  17   8      489.44      560.61     42.07 o 
   2  17   8        0.22       11.07     25.09 o 
   3  17   8        1.06        5.23     26.04 o 
   4  17   8        1.11       -1.00     37.58 o 
   5  17   8       77.05       85.25     35.01 o 
  -4  18   8       49.58       89.05     39.97 o 
  -3  18   8       49.83       61.31     28.71 o 
  -2  18   8       29.16       21.62     26.33 o 
  -1  18   8       31.13       30.80     26.23 o 
   0  18   8       46.52       76.93     26.93 o 
   1  18   8       57.63       61.43     26.85 o 
   2  18   8        1.16       14.78     25.91 o 
   3  18   8       20.14       25.15     29.26 o 
   4  18   8        0.62       15.14     27.02 o 
  -3  19   8        2.52      -88.83     59.22 o 
  -2  19   8        8.34      -12.54     35.62 o 
  -1  19   8        1.18       -5.82     43.07 o 
   0  19   8        2.45        7.28     27.57 o 
   1  19   8       40.54       47.15     29.41 o 
   2  19   8        4.00       46.81     27.38 o 
   3  19   8        0.01       17.17     30.21 o 
   0  20   8      127.98      182.15     38.95 o 
 -10   1   9       76.38      112.37     41.14 o 
  -9   1   9      664.12      688.35     80.76 o 
  -8   1   9      364.79      410.77     45.38 o 
  -7   1   9       21.33      -19.11     18.64 o 
  -6   1   9      251.90      282.30     31.19 o 
  -5   1   9      777.04      828.07     39.77 o 
  -4   1   9       42.39       40.82     10.64 o 
  -3   1   9       12.00       15.75      8.65 o 
  -2   1   9       97.41      107.80     11.14 o 
  -1   1   9      235.19      259.23     14.32 o 
   0   1   9     1310.46     1257.51     51.66 o 
   1   1   9      645.61      662.21     28.91 o 
   2   1   9      141.60      134.88      9.81 o 
   3   1   9     1334.20     1393.42     50.47 o 
   4   1   9      144.61      142.72     10.55 o 
   5   1   9       43.09       62.33     10.43 o 
   6   1   9      257.68      241.78     16.97 o 
   7   1   9       12.28        8.11     17.24 o 
   8   1   9       55.57       50.76     27.19 o 
   9   1   9     1334.68     1328.79     83.76 o 
  10   1   9       23.93       48.28     35.76 o 
 -10   2   9      101.67       78.44     51.53 o 
  -9   2   9      143.22       34.61     45.37 o 
  -8   2   9       19.17       17.09     24.75 o 
  -7   2   9      687.94      693.44     48.95 o 
  -6   2   9       33.49       50.12     34.22 o 
  -5   2   9      250.78      335.35     32.30 o 
  -4   2   9      620.20      670.54     34.24 o 
  -3   2   9       20.16       32.69     15.86 o 
  -2   2   9     2140.99     2085.94     83.12 o 
  -1   2   9     1293.71     1292.30     52.67 o 
   0   2   9     2046.37     1925.44     77.09 o 
   1   2   9      135.79      133.66     13.43 o 
   2   2   9       81.78       94.90     18.33 o 
   3   2   9        0.87      -12.59      8.39 o 
   4   2   9     1710.65     1636.52     59.19 o 
   5   2   9      882.66      897.39     34.02 o 
   6   2   9       24.85       33.28     16.32 o 
   7   2   9      775.44      739.62     44.35 o 
   8   2   9       41.57       48.07     23.93 o 
   9   2   9      119.32      151.31     40.76 o 
  10   2   9        0.33       49.99     35.07 o 
 -10   3   9        3.59      -49.99     50.76 o 
  -9   3   9        8.51       45.37     46.91 o 
  -8   3   9      232.91      247.64     44.61 o 
  -7   3   9      357.18      375.78     34.60 o 
  -6   3   9        3.98       23.07     30.76 o 
  -5   3   9       35.57       75.13     20.47 o 
  -4   3   9      151.34      189.82     17.01 o 
  -3   3   9      358.20      407.99     21.44 o 
  -2   3   9      654.14      617.72     40.07 o 
  -1   3   9     5216.74     5070.90    199.94 o 
   0   3   9      378.28      362.10     17.65 o 
   1   3   9      800.17      783.14     29.88 o 
   2   3   9        0.29       -0.98      7.61 o 
   3   3   9       74.16      111.64     22.32 o 
   4   3   9        3.66        8.30      9.13 o 
   5   3   9       26.94       21.75     12.00 o 
   6   3   9      464.78      514.57     26.52 o 
   7   3   9      211.44      202.70     24.57 o 
   8   3   9        0.02       -7.17     20.10 o 
   9   3   9       30.49       43.82     29.12 o 
  10   3   9       17.94       -3.08     32.41 o 
 -10   4   9       79.56       48.44     32.33 o 
  -9   4   9      108.83      119.06     32.49 o 
  -8   4   9       30.93       30.38     26.09 o 
  -7   4   9      137.04       85.67     26.27 o 
  -6   4   9      117.96      195.16     50.37 o 
  -5   4   9      345.05      344.59     29.85 o 
  -4   4   9       81.66       68.81     17.38 o 
  -3   4   9        9.09       23.06     35.38 o 
  -2   4   9      301.92      279.69     24.73 o 
  -1   4   9       63.76      101.52     16.75 o 
   0   4   9    13108.28    12710.21    494.58 o 
   1   4   9      132.33      142.92     16.16 o 
   2   4   9      887.61      877.49     33.19 o 
   3   4   9      678.24      630.88     39.90 o 
   4   4   9      174.66      199.50     13.33 o 
   5   4   9        7.24       15.89     11.93 o 
   6   4   9       30.73        7.41     17.98 o 
   7   4   9      139.13      137.09     24.87 o 
   8   4   9       51.53       43.98     22.04 o 
   9   4   9       48.81       48.03     53.45 o 
  10   4   9       28.60       61.02     32.33 o 
 -10   5   9       33.47       21.64     36.33 o 
  -9   5   9       35.54       54.81     42.30 o 
  -8   5   9        0.18        8.50     28.45 o 
  -7   5   9      226.76      299.37     44.55 o 
  -6   5   9      221.55      220.05     28.45 o 
  -5   5   9      314.34      333.33     31.15 o 
  -4   5   9      507.92      559.38     45.38 o 
  -3   5   9       87.78      120.99     44.22 o 
  -2   5   9        0.59      -21.03     15.52 o 
  -1   5   9        2.81      -14.17     15.87 o 
   0   5   9        0.03       17.00      7.59 o 
   1   5   9      992.51      992.25     37.20 o 
   2   5   9      775.08      823.77     31.61 o 
   3   5   9      300.15      320.98     16.13 o 
   4   5   9     1582.42     1352.97     55.69 o 
   5   5   9       48.70       91.90     16.98 o 
   6   5   9      270.62      254.10     19.79 o 
   7   5   9      926.38      930.85     71.94 o 
   8   5   9       16.21        8.03     21.16 o 
   9   5   9       41.40       30.73     25.56 o 
  10   5   9      134.89      184.85     39.42 o 
 -10   6   9        2.80       42.58     35.05 o 
  -9   6   9      112.87       43.16     33.28 o 
  -8   6   9      407.81      359.14     46.15 o 
  -7   6   9      536.09      527.85     42.25 o 
  -6   6   9      438.28      446.82     39.15 o 
  -5   6   9      135.33      110.12     23.54 o 
  -4   6   9      440.70      491.07     54.22 o 
  -3   6   9     2569.72     2449.73    138.77 o 
  -2   6   9      207.15      261.46     23.85 o 
  -1   6   9      291.96      334.12     27.04 o 
   0   6   9     2051.99     2044.60     93.44 o 
   1   6   9        4.74        8.03      9.13 o 
   2   6   9      686.57      677.95     27.25 o 
   3   6   9       26.19       17.43     10.64 o 
   4   6   9      180.50      196.93     23.98 o 
   5   6   9      217.83      201.81     16.98 o 
   6   6   9     2100.21     2033.11     82.41 o 
   7   6   9      136.68      125.61     18.94 o 
   8   6   9       19.77       45.83     21.48 o 
   9   6   9       14.97       47.79     36.28 o 
  10   6   9       27.46       -7.59     33.45 o 
 -10   7   9      178.42      162.19     41.47 o 
  -9   7   9        0.11       -8.83     34.21 o 
  -8   7   9      306.01      222.67     35.62 o 
  -7   7   9      701.26      612.78     65.76 o 
  -6   7   9       81.73      108.56     52.60 o 
  -5   7   9        1.52      -21.88     17.66 o 
  -4   7   9      162.96      225.29     39.22 o 
  -3   7   9       84.40      121.59     22.22 o 
  -2   7   9      601.19      695.62     46.93 o 
  -1   7   9       55.84       55.64     18.47 o 
   0   7   9      166.60      191.48     23.31 o 
   1   7   9        1.54        3.94     11.21 o 
   2   7   9     1131.45     1203.08     44.66 o 
   3   7   9       13.45       10.45      9.90 o 
   4   7   9       29.36       24.88     23.06 o 
   5   7   9        3.84       -0.75     13.88 o 
   6   7   9      330.86      367.08     23.45 o 
   7   7   9       67.80       78.81     18.19 o 
   8   7   9       76.45       53.54     19.43 o 
   9   7   9        2.49        8.01     26.61 o 
  -9   8   9        2.40      -26.20     43.45 o 
  -8   8   9       94.90       94.63     34.25 o 
  -7   8   9     1541.68     1429.21     87.56 o 
  -6   8   9       12.45       28.24     20.27 o 
  -5   8   9        0.37      -26.94     17.96 o 
  -4   8   9       87.58       86.90     25.38 o 
  -3   8   9     2309.91     2296.62    132.52 o 
  -2   8   9      238.03      237.23     28.07 o 
  -1   8   9       51.79       70.96     19.25 o 
   0   8   9       35.40       15.25     13.46 o 
   1   8   9       41.44       73.51     11.66 o 
   2   8   9        5.36       24.42     11.47 o 
   3   8   9     1125.21     1117.78     47.38 o 
   4   8   9      144.90      160.00     15.98 o 
   5   8   9       74.20       70.49     15.80 o 
   6   8   9      210.77      198.78     19.52 o 
   7   8   9     2002.00     2030.34     83.45 o 
   8   8   9       40.01       58.37     20.17 o 
   9   8   9       48.25       50.81     28.33 o 
  -9   9   9       12.42       -9.61     48.83 o 
  -8   9   9        0.44       -8.63     35.38 o 
  -7   9   9      370.11      391.06     40.38 o 
  -6   9   9      836.54      820.80    113.45 o 
  -5   9   9        0.13        0.44     20.47 o 
  -4   9   9        9.79       -3.71     17.41 o 
  -3   9   9       92.32      134.75     20.24 o 
  -2   9   9      744.45      882.19     45.65 o 
  -1   9   9      153.16      188.22     19.35 o 
   0   9   9        8.66       14.52     14.14 o 
   1   9   9        0.19        3.36     12.88 o 
   2   9   9     2294.77     2381.42     94.45 o 
   3   9   9      584.10      583.06     28.72 o 
   4   9   9      103.38      115.83     15.42 o 
   5   9   9      189.84      200.93     22.53 o 
   6   9   9     1491.50     1404.62     60.38 o 
   7   9   9      551.14      528.33     31.28 o 
   8   9   9       20.73       12.83     21.62 o 
   9   9   9       72.52       89.30     30.79 o 
  -9  10   9       11.48       23.66     40.23 o 
  -8  10   9        3.27      -27.69     35.89 o 
  -7  10   9     1135.81     1028.73     69.56 o 
  -6  10   9        7.15      -16.53     26.09 o 
  -5  10   9       42.29       41.17     21.93 o 
  -4  10   9       20.50       26.10     19.14 o 
  -3  10   9       79.57      135.23     24.99 o 
  -2  10   9        0.00       -6.74     17.05 o 
  -1  10   9      511.08      536.90     30.73 o 
   0  10   9       56.60       93.46     31.75 o 
   1  10   9      262.89      247.75     24.67 o 
   2  10   9       59.38       31.41     13.02 o 
   3  10   9        0.02       -5.31     13.06 o 
   4  10   9       10.69       10.09     15.25 o 
   5  10   9       29.44       20.45     15.58 o 
   6  10   9       23.04       35.52     17.41 o 
   7  10   9      714.46      704.96     48.96 o 
   8  10   9      200.79      192.99     46.40 o 
   9  10   9       44.09       65.15     30.14 o 
  -8  11   9       59.48       10.20     36.00 o 
  -7  11   9      458.52      494.37     45.95 o 
  -6  11   9      175.25      158.46     33.18 o 
  -5  11   9       28.21       33.42     21.86 o 
  -4  11   9        1.10       24.82     21.44 o 
  -3  11   9      201.99      197.96     24.00 o 
  -2  11   9        1.40       15.39     18.53 o 
  -1  11   9       69.34       86.45     28.40 o 
   0  11   9        0.36       -5.06     14.74 o 
   1  11   9        0.07        2.42     31.02 o 
   2  11   9       22.08       13.48     15.07 o 
   3  11   9       12.08       -0.61     20.20 o 
   4  11   9       15.70       33.27     15.77 o 
   5  11   9        1.90       29.76     18.87 o 
   6  11   9      686.95      654.72     64.28 o 
   7  11   9      103.59      120.03     22.83 o 
   8  11   9       37.86       57.95     23.79 o 
  -8  12   9        0.02       17.45     42.68 o 
  -7  12   9       11.58       12.94     36.56 o 
  -6  12   9       66.07       61.24     32.61 o 
  -5  12   9        0.07        8.51     35.76 o 
  -4  12   9       10.13       25.86     22.90 o 
  -3  12   9       11.60       48.79     32.35 o 
  -2  12   9       57.87       58.07     21.36 o 
  -1  12   9       19.07       30.08     15.96 o 
   0  12   9       77.31       88.90     16.36 o 
   1  12   9       79.53       63.85     19.53 o 
   2  12   9       22.99       27.19     22.90 o 
   3  12   9       60.31       89.78     17.44 o 
   4  12   9        0.11       -5.32     20.42 o 
   5  12   9       29.84       20.21     18.62 o 
   6  12   9        0.32       -5.85     19.37 o 
   7  12   9        1.40        5.16     21.13 o 
   8  12   9       13.65        7.78     24.95 o 
  -8  13   9        2.04      -32.55     42.32 o 
  -7  13   9       10.99      -27.49     36.42 o 
  -6  13   9      125.36      186.51     39.52 o 
  -5  13   9       19.40       91.90     32.08 o 
  -4  13   9        0.01      -19.37     28.24 o 
  -3  13   9      473.02      461.18     33.98 o 
  -2  13   9       28.78       -5.98     21.35 o 
  -1  13   9      328.82      373.98     30.92 o 
   0  13   9      432.52      413.93     30.48 o 
   1  13   9       13.88      -22.75     23.10 o 
   2  13   9      100.14       76.04     40.08 o 
   3  13   9      271.10      259.07     36.08 o 
   4  13   9        1.33       -7.41     18.42 o 
   5  13   9       21.88        5.86     19.16 o 
   6  13   9       94.96       90.66     21.99 o 
   7  13   9        1.29       29.40     22.89 o 
  -7  14   9        9.67       28.18     69.21 o 
  -6  14   9        5.40       36.93     37.96 o 
  -5  14   9       21.74       48.36     40.76 o 
  -4  14   9      103.75       70.31     25.75 o 
  -3  14   9       43.94       22.74     23.37 o 
  -2  14   9      164.31      171.05     25.12 o 
  -1  14   9     3324.91     3317.05    131.23 o 
   0  14   9      151.92      172.68     22.70 o 
   1  14   9     1061.52     1166.06     82.31 o 
   2  14   9      262.51      248.13     27.48 o 
   3  14   9      290.72      264.34     49.62 o 
   4  14   9      372.84      405.21     28.58 o 
   5  14   9      124.98       89.10     22.42 o 
   6  14   9        0.02       -5.79     21.38 o 
   7  14   9       25.55       44.20     29.42 o 
  -7  15   9       65.83       81.90     43.50 o 
  -6  15   9       72.01      100.40     39.97 o 
  -5  15   9        5.27      -32.79     36.01 o 
  -4  15   9      651.21      628.99     51.93 o 
  -3  15   9       62.99       38.85     24.92 o 
  -2  15   9       99.62       89.32     25.08 o 
  -1  15   9        8.39       12.24     22.51 o 
   0  15   9       38.26       26.89     22.48 o 
   1  15   9      594.93      571.94     37.96 o 
   2  15   9      243.64      260.49     27.15 o 
   3  15   9        9.78        5.38     24.40 o 
   4  15   9      825.37      727.56     88.82 o 
   5  15   9        7.69       27.49     22.02 o 
   6  15   9        0.01       15.52     23.75 o 
  -6  16   9      120.61      100.55     44.66 o 
  -5  16   9       97.13       62.44     83.83 o 
  -4  16   9      140.60       98.02     37.72 o 
  -3  16   9      183.99      162.93     28.53 o 
  -2  16   9      126.81      154.99     27.64 o 
  -1  16   9     1234.44     1286.90     66.47 o 
   0  16   9      955.29     1121.31     72.90 o 
   1  16   9      473.65      492.73     37.14 o 
   2  16   9      148.74       97.62     39.17 o 
   3  16   9      379.15      415.01     44.84 o 
   4  16   9      129.87      143.55     28.84 o 
   5  16   9        2.50      -16.29     26.99 o 
   6  16   9      195.29      191.50     29.39 o 
  -5  17   9       40.93       19.81     48.83 o 
  -4  17   9      149.31      108.86     44.61 o 
  -3  17   9      138.34       88.76     30.51 o 
  -2  17   9        2.10       21.36     32.90 o 
  -1  17   9       30.27       21.96     23.76 o 
   0  17   9       90.51      138.83     28.39 o 
   1  17   9        9.60       15.22     24.55 o 
   2  17   9        0.11       -1.06     24.96 o 
   3  17   9       36.03       77.71     27.36 o 
   4  17   9      130.45      144.65     30.83 o 
   5  17   9        3.08       24.56     29.66 o 
  -4  18   9       95.65       80.40     43.41 o 
  -3  18   9      265.95      222.57     41.58 o 
  -2  18   9        1.23       23.16     44.60 o 
  -1  18   9        0.05      -15.34     27.37 o 
   0  18   9     1188.13     1210.59     66.01 o 
   1  18   9       24.18       15.66     27.46 o 
   2  18   9        0.16      -19.56     26.72 o 
   3  18   9      557.58      602.51     43.15 o 
   4  18   9       11.15       -4.92     30.00 o 
  -2  19   9        5.93      -11.93     36.40 o 
  -1  19   9      104.24      101.76     31.22 o 
   0  19   9       55.44       56.81     32.79 o 
   1  19   9        2.62       45.50     29.26 o 
   2  19   9        3.96       -0.83     29.92 o 
 -10   0  10     1641.42     1679.87    145.37 o 
  -8   0  10        9.76       26.15     45.37 o 
  -7   0  10      361.64      472.99     63.06 o 
  -6   0  10       19.88       23.23     21.03 o 
  -5   0  10      231.69      239.80     51.91 o 
  -4   0  10       12.03       -0.22     34.99 o 
  -3   0  10      513.36      583.26     73.07 o 
  -2   0  10       63.81       70.57     24.23 o 
  -1   0  10    12410.74    11804.91    649.07 o 
   0   0  10      236.77      239.60     19.96 o 
   1   0  10      170.23      177.73     18.47 o 
   2   0  10     8305.59     7936.33    437.63 o 
   3   0  10        9.75       25.87     16.92 o 
   4   0  10      469.38      413.99     24.74 o 
   5   0  10     6676.77     6260.20    279.07 o 
   6   0  10       19.35       -4.19     17.62 o 
   7   0  10        6.72       33.84     34.61 o 
   8   0  10     1104.00      868.36     83.84 o 
   9   0  10      104.76       69.98     40.76 o 
  10   0  10       17.92      -25.38     45.37 o 
 -10   1  10        2.92      -26.15     50.76 o 
  -9   1  10       18.85        2.31     50.76 o 
  -8   1  10        1.84       17.77     45.37 o 
  -7   1  10        0.77       23.24     20.33 o 
  -6   1  10       13.11       16.21     17.98 o 
  -5   1  10       41.21       70.66     14.07 o 
  -4   1  10        4.87        0.54     11.04 o 
  -3   1  10      130.08      137.58     17.51 o 
  -2   1  10      411.56      390.00     21.54 o 
  -1   1  10      280.61      309.86     18.65 o 
   0   1  10      110.05       80.17     10.38 o 
   1   1  10     3145.96     2884.63    113.93 o 
   2   1  10       48.84       81.41     16.43 o 
   3   1  10       36.45       27.68      9.61 o 
   4   1  10      159.37      166.73     12.30 o 
   5   1  10        8.56       33.06      9.92 o 
   6   1  10       25.45       16.41     22.96 o 
   7   1  10       34.71       28.71     22.02 o 
   8   1  10      286.51      398.55     73.06 o 
   9   1  10      352.13      312.13     73.06 o 
  10   1  10        7.05       -7.66     33.60 o 
 -10   2  10      134.11      153.81     56.91 o 
  -9   2  10       32.40       53.69     33.99 o 
  -8   2  10        7.03       31.51     31.78 o 
  -7   2  10      753.10      717.55     50.81 o 
  -6   2  10       52.52       44.09     21.98 o 
  -5   2  10     1541.62     1502.51     89.20 o 
  -4   2  10        0.35       14.79     24.69 o 
  -3   2  10       13.52        5.60     10.27 o 
  -2   2  10       99.44      101.84     10.20 o 
  -1   2  10     1248.03     1527.85     62.37 o 
   0   2  10      105.97       99.75     14.54 o 
   1   2  10      560.76      529.23     24.72 o 
   2   2  10      390.44      401.05     18.88 o 
   3   2  10        0.20        6.03     13.47 o 
   4   2  10      713.28      707.42     28.63 o 
   5   2  10      690.29      731.76     29.30 o 
   6   2  10      263.88      251.01     23.87 o 
   7   2  10       11.25       18.29     17.46 o 
   8   2  10       44.91       36.36     26.34 o 
   9   2  10       45.54       36.56     30.00 o 
  10   2  10       34.90       20.56     33.60 o 
 -10   3  10       43.28       38.45     47.68 o 
  -9   3  10       81.92      110.74     48.45 o 
  -8   3  10       45.63        8.77     26.78 o 
  -7   3  10        6.50       19.75     33.84 o 
  -6   3  10      121.47      129.78     25.72 o 
  -5   3  10        0.47        9.19     19.40 o 
  -4   3  10        0.26      -18.34     18.11 o 
  -3   3  10      384.06      347.67     27.91 o 
  -2   3  10      169.06      179.31     27.76 o 
  -1   3  10      361.07      410.45     20.02 o 
   0   3  10       30.22       36.22      8.90 o 
   1   3  10     3153.47     2980.83    118.25 o 
   2   3  10        4.61        1.41      9.60 o 
   3   3  10      126.36      107.46     10.93 o 
   4   3  10       17.85        4.54     10.18 o 
   5   3  10       79.39      104.31     14.94 o 
   6   3  10      106.63       96.95     15.62 o 
   7   3  10       83.05       77.21     28.17 o 
   8   3  10      115.43       79.54     37.30 o 
   9   3  10      720.35      675.12     53.57 o 
  10   3  10       21.82       33.57     41.91 o 
 -10   4  10       12.72        0.00     54.60 o 
  -9   4  10       14.27        4.28     30.43 o 
  -8   4  10        0.01      -11.80     26.63 o 
  -7   4  10      142.45      131.89     51.14 o 
  -6   4  10      611.31      536.29     76.91 o 
  -5   4  10      344.21      305.38     50.38 o 
  -4   4  10      149.73      108.29     57.68 o 
  -3   4  10        7.53       -6.73     18.46 o 
  -2   4  10        1.18      -22.57     21.15 o 
  -1   4  10      151.59      145.80     15.95 o 
   0   4  10     2614.80     2587.20    102.72 o 
   1   4  10     1266.65     1206.71     44.57 o 
   2   4  10       99.43      107.54     10.05 o 
   3   4  10        9.72       13.17      9.66 o 
   4   4  10       25.37       13.64     16.13 o 
   5   4  10      140.75      162.10     15.31 o 
   6   4  10      470.70      565.18     37.97 o 
   7   4  10       46.44       31.43     19.38 o 
   8   4  10      282.14      256.44     27.22 o 
   9   4  10        2.60       -2.98     29.78 o 
  10   4  10        2.17       -1.83     34.14 o 
 -10   5  10        5.06      -57.68     48.45 o 
  -9   5  10       42.67        6.53     35.76 o 
  -8   5  10      300.06      299.94     36.33 o 
  -7   5  10        5.07        7.83     26.59 o 
  -6   5  10       49.86       36.34     23.76 o 
  -5   5  10        1.05       -4.56     21.02 o 
  -4   5  10     1794.69     1702.18    100.11 o 
  -3   5  10        2.42       25.24     28.07 o 
  -2   5  10        2.78       67.16     41.53 o 
  -1   5  10      610.28      682.40     83.84 o 
   0   5  10        0.22       -4.81      8.12 o 
   1   5  10       15.53        4.73      8.76 o 
   2   5  10     2024.20     2028.49     72.77 o 
   3   5  10        9.82        5.81      9.78 o 
   4   5  10        2.93        4.29     12.19 o 
   5   5  10      596.80      554.59     27.95 o 
   6   5  10       49.18       49.57     16.88 o 
   7   5  10        0.16        7.43     16.96 o 
   8   5  10       52.37       62.68     31.27 o 
   9   5  10       35.02       26.12     32.07 o 
 -10   6  10        7.45      -49.11     37.01 o 
  -9   6  10        4.21      -46.47     30.98 o 
  -8   6  10      651.98      614.62     48.67 o 
  -7   6  10       87.10       72.45     22.92 o 
  -6   6  10      106.23      109.54     48.07 o 
  -5   6  10      568.36      627.75     45.35 o 
  -4   6  10       20.03       45.14     20.39 o 
  -3   6  10      477.84      392.97     39.99 o 
  -2   6  10      840.32      796.83     75.38 o 
  -1   6  10       16.35       32.76     18.82 o 
   0   6  10      677.97      765.71     38.22 o 
   1   6  10      379.49      418.72     18.97 o 
   2   6  10       23.42       48.06     11.34 o 
   3   6  10      280.38      302.00     16.89 o 
   4   6  10       86.40       81.49     13.96 o 
   5   6  10       11.51        1.14     17.09 o 
   6   6  10        4.06      -19.40     14.20 o 
   7   6  10       68.40       79.90     17.52 o 
   8   6  10       44.34       74.56     24.11 o 
   9   6  10      101.77       82.23     71.77 o 
  -9   7  10       40.15       60.28     32.27 o 
  -8   7  10       97.41      112.63     33.96 o 
  -7   7  10       41.98       45.80     29.60 o 
  -6   7  10       35.58       19.32     21.30 o 
  -5   7  10       42.49       -4.31     24.45 o 
  -4   7  10      103.81       91.13     22.84 o 
  -3   7  10       32.24       24.74     20.39 o 
  -2   7  10      486.85      531.60    106.91 o 
  -1   7  10      599.05      574.26     41.47 o 
   0   7  10       13.92        8.33     13.58 o 
   1   7  10       12.42       11.60     14.87 o 
   2   7  10     3831.37     3751.21    131.12 o 
   3   7  10      710.93      781.63     31.46 o 
   4   7  10        0.05       -8.63     13.25 o 
   5   7  10      208.98      206.05     18.23 o 
   6   7  10      190.19      261.75     35.60 o 
   7   7  10       65.12       61.05     19.18 o 
   8   7  10      141.39      140.41     24.53 o 
   9   7  10      165.35      165.76     30.33 o 
  -9   8  10        1.28        1.95     34.92 o 
  -8   8  10      822.40      682.53     53.55 o 
  -7   8  10        1.02       23.79     30.98 o 
  -6   8  10       38.97       25.12     21.55 o 
  -5   8  10      298.25      322.61     27.47 o 
  -4   8  10        9.45       22.22     27.30 o 
  -3   8  10      924.31      959.71     61.82 o 
  -2   8  10      986.07     1021.48     64.07 o 
  -1   8  10       45.82       72.42     38.07 o 
   0   8  10      102.36       71.51     33.53 o 
   1   8  10      110.37      116.34     13.05 o 
   2   8  10        7.76       16.51     11.35 o 
   3   8  10      628.77      659.76     31.97 o 
   4   8  10       47.53       79.58     23.31 o 
   5   8  10       41.53       35.44     15.68 o 
   6   8  10      114.99      126.64     18.92 o 
   7   8  10      685.12      648.14     35.12 o 
   8   8  10        6.84       19.06     21.24 o 
   9   8  10        9.41       20.58     27.53 o 
  -9   9  10       43.62       24.29     35.59 o 
  -8   9  10      142.45       89.42     42.68 o 
  -7   9  10       29.34       34.09     31.53 o 
  -6   9  10       82.55      131.42     32.83 o 
  -5   9  10       24.22       50.22     39.93 o 
  -4   9  10       45.76       58.87     20.48 o 
  -3   9  10        6.49      -15.98     29.99 o 
  -2   9  10      840.23      842.84     56.49 o 
  -1   9  10      684.83      656.50     46.38 o 
   0   9  10       44.08       83.92     16.41 o 
   1   9  10       47.32       33.47     17.67 o 
   2   9  10      633.24      712.37     32.88 o 
   3   9  10       25.67       14.68     13.45 o 
   4   9  10       26.26       33.92     14.52 o 
   5   9  10      353.69      369.70     29.75 o 
   6   9  10      545.08      578.02     31.30 o 
   7   9  10      381.59      402.28     28.00 o 
   8   9  10      107.31      164.54     22.97 o 
   9   9  10       22.76       28.64     28.95 o 
  -9  10  10        8.09      -23.94     38.74 o 
  -8  10  10        1.38      -28.52     34.45 o 
  -7  10  10      364.49      321.70     42.68 o 
  -6  10  10       18.01       -6.47     28.99 o 
  -5  10  10        5.67        1.02     21.62 o 
  -4  10  10       62.23       94.06     30.04 o 
  -3  10  10        2.62      -10.33     19.18 o 
  -2  10  10       36.03       46.42     32.33 o 
  -1  10  10      388.06      406.70     52.17 o 
   0  10  10      770.74      794.68     39.52 o 
   1  10  10       58.17       63.62     17.31 o 
   2  10  10      144.61      184.68     48.18 o 
   3  10  10       69.78       63.36     15.46 o 
   4  10  10       13.54      -26.42     25.20 o 
   5  10  10       27.50       28.90     17.50 o 
   6  10  10      225.15      237.97     22.59 o 
   7  10  10      253.77      270.60     51.40 o 
   8  10  10      105.29      135.04     24.73 o 
  -8  11  10      195.33      126.13     46.14 o 
  -7  11  10       33.35       16.70     35.59 o 
  -6  11  10        2.77       22.87     32.33 o 
  -5  11  10      198.16      194.00     28.96 o 
  -4  11  10       17.78      -11.94     21.39 o 
  -3  11  10        0.63        8.09     20.70 o 
  -2  11  10       34.91       24.85     19.88 o 
  -1  11  10       11.43       10.33     22.42 o 
   0  11  10        8.43        8.78     14.94 o 
   1  11  10      281.13      365.54     30.04 o 
   2  11  10      398.74      405.10     29.30 o 
   3  11  10       57.15       34.13     15.15 o 
   4  11  10       23.28       17.80     16.12 o 
   5  11  10       14.60        8.11     17.55 o 
   6  11  10      172.31      149.23     22.17 o 
   7  11  10       84.57       54.92     31.64 o 
   8  11  10       40.42       46.49     23.44 o 
  -8  12  10        4.54      -53.48     37.85 o 
  -7  12  10     1094.71     1107.83     75.31 o 
  -6  12  10       37.88       32.05     43.45 o 
  -5  12  10        1.34      -13.43     24.59 o 
  -4  12  10     1081.50     1057.49     57.49 o 
  -3  12  10       11.70      -18.71     21.08 o 
  -2  12  10       24.44       14.42     27.15 o 
  -1  12  10     1071.75     1145.42     50.14 o 
   0  12  10       27.33       20.76     16.67 o 
   1  12  10       45.13       23.47     18.96 o 
   2  12  10      685.87      782.99     43.99 o 
   3  12  10        5.39       12.73     24.39 o 
   4  12  10       27.69       10.97     17.14 o 
   5  12  10       55.55       28.73     25.86 o 
   6  12  10        3.12       13.41     21.52 o 
   7  12  10       21.87       37.48     30.41 o 
   8  12  10       19.10       48.51     27.53 o 
  -7  13  10       49.51        8.08     37.50 o 
  -6  13  10        0.94       60.01     33.66 o 
  -5  13  10      352.35      287.43     39.65 o 
  -4  13  10        3.31       17.25     25.65 o 
  -3  13  10      280.31      245.70     27.77 o 
  -2  13  10       18.28       29.87     25.17 o 
  -1  13  10       14.94       41.50     18.60 o 
   0  13  10      112.08      145.02     22.76 o 
   1  13  10      155.14      183.51     25.19 o 
   2  13  10       11.44        0.77     20.17 o 
   3  13  10       91.53      129.93     22.62 o 
   4  13  10        2.71       -3.53     18.13 o 
   5  13  10       93.06      148.30     33.38 o 
   6  13  10      135.50      112.82     22.88 o 
   7  13  10       36.34       26.90     24.14 o 
  -7  14  10       12.23      -15.23     42.32 o 
  -6  14  10        2.91       -4.42     34.45 o 
  -5  14  10       56.34        0.26     33.63 o 
  -4  14  10       49.29       50.27     29.66 o 
  -3  14  10       72.02       72.40     25.22 o 
  -2  14  10       85.51       97.75     24.09 o 
  -1  14  10      482.13      460.98     32.19 o 
   0  14  10      337.47      275.09     30.58 o 
   1  14  10      166.77      157.72     25.47 o 
   2  14  10      249.48      237.95     26.79 o 
   3  14  10       84.85      103.56     24.99 o 
   4  14  10       17.27       -6.55     22.86 o 
   5  14  10       29.76       28.60     22.27 o 
   6  14  10      180.38      137.14     25.11 o 
   7  14  10       16.85       25.95     24.51 o 
  -6  15  10        0.19        1.00     36.63 o 
  -5  15  10      108.72       92.27     39.29 o 
  -4  15  10      195.95      261.11     77.32 o 
  -3  15  10       44.70      -11.94     26.52 o 
  -2  15  10       31.52       42.17     26.85 o 
  -1  15  10       17.39       49.79     31.86 o 
   0  15  10       77.25      121.57     24.94 o 
   1  15  10       55.27       67.54     25.34 o 
   2  15  10       44.84       80.66     61.25 o 
   3  15  10      124.96       97.82     25.26 o 
   4  15  10      512.78      523.20     38.48 o 
   5  15  10       34.44       35.56     27.66 o 
   6  15  10        2.09        7.34     26.20 o 
  -5  16  10        6.19      -38.98     37.69 o 
  -4  16  10       54.69       27.59     38.20 o 
  -3  16  10       53.68       49.52     33.06 o 
  -2  16  10       40.60       57.70     27.85 o 
  -1  16  10      151.23      172.22     27.11 o 
   0  16  10      410.70      425.34     35.08 o 
   1  16  10      376.65      468.60     65.20 o 
   2  16  10      117.55       89.97     25.92 o 
   3  16  10      136.96      140.37     29.40 o 
   4  16  10       72.71       73.75     30.62 o 
   5  16  10       12.86        6.13     30.17 o 
  -5  17  10       16.68       63.64     41.60 o 
  -4  17  10        0.69      -31.49     41.53 o 
  -3  17  10       14.49       -4.12     28.85 o 
  -2  17  10       39.75       13.89     82.67 o 
  -1  17  10      738.66      955.38     70.48 o 
   0  17  10       51.39      105.09     27.49 o 
   1  17  10        8.91      -33.26     27.23 o 
   2  17  10      293.36      243.12     30.85 o 
   3  17  10       48.90       34.94     29.69 o 
   4  17  10       51.86       54.15     31.04 o 
  -3  18  10        4.13      -79.60     53.06 o 
  -2  18  10       44.27       36.51     39.29 o 
  -1  18  10       65.04       79.09     30.32 o 
   0  18  10        9.22       13.29     27.92 o 
   1  18  10       32.79       52.54     35.04 o 
   2  18  10       45.60       53.78     28.47 o 
   3  18  10        8.83       66.16     44.59 o 
  -1  19  10       37.27        2.33     31.07 o 
   0  19  10       10.60       10.02     31.18 o 
   1  19  10        2.91       35.08     32.05 o 
 -10   1  11       11.78       83.06     55.37 o 
  -9   1  11      230.05      233.80     61.53 o 
  -8   1  11     1032.62     1055.27     75.59 o 
  -7   1  11       62.12        2.67     30.72 o 
  -6   1  11       35.64       43.60     64.99 o 
  -5   1  11     5721.73     5990.19    275.86 o 
  -4   1  11        0.21       -9.89     19.42 o 
  -3   1  11      172.91      182.33     21.87 o 
  -2   1  11     7246.95     7363.53    286.61 o 
  -1   1  11      413.50      446.78     27.20 o 
   0   1  11      585.33      565.78     26.16 o 
   1   1  11     3596.39     3670.96    144.65 o 
   2   1  11       76.69       93.38     12.41 o 
   3   1  11       19.60       33.61      9.94 o 
   4   1  11        9.62      -11.28     11.89 o 
   5   1  11      274.49      273.92     18.91 o 
   6   1  11        0.18        4.42     17.41 o 
   7   1  11       47.61       57.75     23.85 o 
   8   1  11       12.33       -8.44     28.00 o 
   9   1  11        1.33      -18.46     32.08 o 
  10   1  11      227.42      231.80     56.53 o 
 -10   2  11       52.36       20.76     53.06 o 
  -9   2  11      479.16      614.50     82.29 o 
  -8   2  11       38.56       45.89     54.60 o 
  -7   2  11      172.04      185.61     35.00 o 
  -6   2  11      575.01      549.28     44.99 o 
  -5   2  11      211.96      256.10     24.47 o 
  -4   2  11        0.69       -9.93     14.92 o 
  -3   2  11        6.51       10.14     13.57 o 
  -2   2  11        6.19        6.04      8.79 o 
  -1   2  11      965.08      951.70     40.61 o 
   0   2  11     1980.84     1879.09     76.31 o 
   1   2  11     1019.20     1012.33     42.97 o 
   2   2  11     1071.02     1120.58     65.95 o 
   3   2  11      427.46      416.33     19.61 o 
   4   2  11       17.01        6.21     10.82 o 
   5   2  11      500.20      517.46     26.68 o 
   6   2  11      402.86      420.84     31.75 o 
   7   2  11       21.28        7.68     19.14 o 
   8   2  11        4.76       27.47     26.72 o 
   9   2  11       46.66       40.00     32.61 o 
  10   2  11       14.50        5.80     33.44 o 
 -10   3  11        1.16      -20.76     54.60 o 
  -9   3  11      482.01      547.66     51.63 o 
  -8   3  11       23.14       21.53     47.68 o 
  -7   3  11        0.56      -14.47     35.38 o 
  -6   3  11      216.57      260.16     30.84 o 
  -5   3  11      122.11      112.62     23.27 o 
  -4   3  11       75.18       94.37     23.46 o 
  -3   3  11      255.03      260.62     23.05 o 
  -2   3  11       18.61       35.21     17.36 o 
  -1   3  11     3611.00     3417.73    135.75 o 
   0   3  11      107.79      113.43     11.29 o 
   1   3  11     2433.10     2327.11     92.46 o 
   2   3  11      323.09      315.02     17.74 o 
   3   3  11      115.22      120.93     11.97 o 
   4   3  11      235.42      268.57     16.26 o 
   5   3  11        7.49        7.42     14.24 o 
   6   3  11       50.00       58.70     15.70 o 
   7   3  11        9.63       12.44     19.72 o 
   8   3  11       19.74       21.06     27.43 o 
   9   3  11       55.71       35.78     31.73 o 
 -10   4  11        3.22       11.54     54.60 o 
  -9   4  11        0.16        3.85     49.99 o 
  -8   4  11      282.51      259.18     46.91 o 
  -7   4  11       13.44      -13.95     46.53 o 
  -6   4  11      473.74      497.11     41.06 o 
  -5   4  11       33.52       18.16     48.83 o 
  -4   4  11      210.54      201.80     30.76 o 
  -3   4  11       25.13       39.34     18.61 o 
  -2   4  11      771.38      759.35     40.93 o 
  -1   4  11      170.09      162.72     45.24 o 
   0   4  11     2463.34     2460.48     97.84 o 
   1   4  11      365.99      456.23     31.79 o 
   2   4  11       37.38       53.88     21.31 o 
   3   4  11      226.96      243.89     15.23 o 
   4   4  11      134.42      122.94     20.72 o 
   5   4  11      292.92      307.35     20.52 o 
   6   4  11       10.63        2.02     15.08 o 
   7   4  11      400.37      378.56     32.31 o 
   8   4  11        0.99        0.30     21.41 o 
   9   4  11        0.24       18.89     32.90 o 
  -9   5  11       67.43       37.68     51.53 o 
  -8   5  11      210.09      269.52     46.91 o 
  -7   5  11        2.44       13.25     26.58 o 
  -6   5  11       66.93       32.52     26.50 o 
  -5   5  11        2.83        2.66     22.73 o 
  -4   5  11       59.95       19.89     38.84 o 
  -3   5  11       72.67       59.49     20.38 o 
  -2   5  11       55.61       83.08     58.83 o 
  -1   5  11      314.28      357.10     31.12 o 
   0   5  11       79.69       73.65     18.60 o 
   1   5  11        0.01       -9.27      9.36 o 
   2   5  11       84.72       91.04     10.74 o 
   3   5  11      176.65      217.96     14.64 o 
   4   5  11       38.91       37.42     13.13 o 
   5   5  11      148.67      147.78     17.26 o 
   6   5  11      502.27      503.65     28.22 o 
   7   5  11        8.36       18.30     17.18 o 
   8   5  11      207.81      258.72     38.72 o 
   9   5  11        2.44        8.21     47.30 o 
  -9   6  11       10.01        4.56     71.14 o 
  -8   6  11     1511.45     1559.88    133.84 o 
  -7   6  11      316.38      333.40     37.96 o 
  -6   6  11       28.23       16.85     26.27 o 
  -5   6  11      201.28      231.81     29.34 o 
  -4   6  11       96.76       92.70     23.98 o 
  -3   6  11        5.14       41.22     26.15 o 
  -2   6  11      440.13      531.99     76.14 o 
  -1   6  11      128.53      134.97     53.83 o 
   0   6  11      172.28      163.19     26.86 o 
   1   6  11      481.51      445.07     20.53 o 
   2   6  11      140.18      120.01     17.08 o 
   3   6  11        5.53       14.17     25.57 o 
   4   6  11        5.36       23.82     17.32 o 
   5   6  11        2.18      -10.15     14.22 o 
   6   6  11       49.58       18.60     16.76 o 
   7   6  11     2751.03     2683.05    108.05 o 
   8   6  11      136.09      118.56     24.37 o 
   9   6  11       44.93       35.79     26.19 o 
  -9   7  11      133.66       92.57     37.48 o 
  -8   7  11       83.39       95.93     34.50 o 
  -7   7  11       86.30       26.48     28.51 o 
  -6   7  11      209.72      249.58     34.69 o 
  -5   7  11        8.42      -37.77     25.18 o 
  -4   7  11      188.50      250.01     29.54 o 
  -3   7  11      879.66     1037.67     78.45 o 
  -2   7  11        9.82       51.28     25.76 o 
  -1   7  11      571.76      588.41     42.63 o 
   0   7  11       41.82       32.68     20.93 o 
   1   7  11       70.48       75.21     19.70 o 
   2   7  11     1182.38     1242.85     46.61 o 
   3   7  11     1201.00     1273.12     48.21 o 
   4   7  11       68.97       60.27     21.73 o 
   5   7  11      174.39      156.48     17.79 o 
   6   7  11        1.07       -7.25     16.42 o 
   7   7  11       69.67      104.06     21.02 o 
   8   7  11       40.09       31.26     24.16 o 
   9   7  11       25.44        7.86     27.20 o 
  -9   8  11       17.79      -28.38     36.97 o 
  -8   8  11     1642.07     1529.44     94.36 o 
  -7   8  11        2.91        4.02     28.91 o 
  -6   8  11      124.38      135.06     25.88 o 
  -5   8  11     1159.21     1350.58     84.66 o 
  -4   8  11        7.15      -28.86     58.06 o 
  -3   8  11      240.27      173.85     32.69 o 
  -2   8  11     1494.06     1487.26     90.11 o 
  -1   8  11       50.16      107.93     24.94 o 
   0   8  11       11.09       10.83     15.15 o 
   1   8  11      530.28      544.82     32.76 o 
   2   8  11       76.06       88.34     18.04 o 
   3   8  11      297.86      325.68     20.68 o 
   4   8  11      573.10      618.97     39.01 o 
   5   8  11      107.18      115.29     23.09 o 
   6   8  11        0.03       -2.94     17.09 o 
   7   8  11     2984.44     2861.76    115.22 o 
   8   8  11      327.87      366.67     57.78 o 
   9   8  11        2.65      -16.77     26.82 o 
  -9   9  11       46.94       38.44     40.51 o 
  -8   9  11       87.99       32.68     35.89 o 
  -7   9  11       31.54        1.19     62.29 o 
  -6   9  11      380.38      389.30     32.99 o 
  -5   9  11      211.64      200.45     26.02 o 
  -4   9  11       11.47       75.01     26.23 o 
  -3   9  11       42.09       48.73     53.06 o 
  -2   9  11     1248.63     1271.80     78.97 o 
  -1   9  11        7.91       11.95     23.11 o 
   0   9  11       67.00       85.96     18.32 o 
   1   9  11      743.88      802.28     58.76 o 
   2   9  11     1157.91     1172.79     45.65 o 
   3   9  11       11.50        9.50     14.52 o 
   4   9  11        2.06       19.24     17.53 o 
   5   9  11       70.53       72.34     18.06 o 
   6   9  11      528.92      536.40     35.73 o 
   7   9  11      132.41       98.72     22.87 o 
   8   9  11       25.96       25.51     26.01 o 
  -8  10  11        0.06       25.60     35.37 o 
  -7  10  11      345.23      342.83     39.97 o 
  -6  10  11       17.04      -11.79     29.00 o 
  -5  10  11        7.60       -1.61     24.85 o 
  -4  10  11       12.66       -7.50     21.04 o 
  -3  10  11      770.29      802.49     45.20 o 
  -2  10  11       41.44       27.52     20.35 o 
  -1  10  11       59.51       27.90     26.91 o 
   0  10  11      980.19     1033.09     53.45 o 
   1  10  11        0.30       -5.78     18.03 o 
   2  10  11       47.81       31.44     18.67 o 
   3  10  11       33.77       17.34     14.92 o 
   4  10  11       56.78       51.16     17.08 o 
   5  10  11        2.64        4.17     17.45 o 
   6  10  11      126.39      108.20     20.43 o 
   7  10  11       44.86       52.50     22.06 o 
   8  10  11      109.55       92.82     26.09 o 
  -8  11  11      118.63      126.66     41.83 o 
  -7  11  11       20.92      -22.12     32.61 o 
  -6  11  11       41.49       22.95     29.85 o 
  -5  11  11       39.28       64.17     25.59 o 
  -4  11  11        0.00       20.71     21.88 o 
  -3  11  11       10.06       11.78     36.01 o 
  -2  11  11     1218.11     1264.84     64.22 o 
  -1  11  11        7.22      -19.99     21.39 o 
   0  11  11       15.70       78.29     17.58 o 
   1  11  11        3.60      -14.80     19.41 o 
   2  11  11        0.21        0.83     20.07 o 
   3  11  11        0.00      -22.91     15.54 o 
   4  11  11        6.35       21.95     16.98 o 
   5  11  11       76.09       56.29     19.18 o 
   6  11  11       19.13      -16.48     19.21 o 
   7  11  11      363.38      346.40     28.66 o 
   8  11  11       11.79        5.73     25.40 o 
  -7  12  11       30.85        0.84     55.37 o 
  -6  12  11      271.12      263.89     40.78 o 
  -5  12  11       27.66      -29.80     28.69 o 
  -4  12  11        5.05      -16.09     30.08 o 
  -3  12  11      180.02      162.62     28.02 o 
  -2  12  11       20.63       67.16     22.92 o 
  -1  12  11        7.19       25.84     31.47 o 
   0  12  11      250.97      216.11     27.01 o 
   1  12  11       31.69       59.09     24.68 o 
   2  12  11       35.11       33.26     21.24 o 
   3  12  11       35.79       23.98     24.80 o 
   4  12  11        5.32       -7.24     17.99 o 
   5  12  11        4.20        3.44     19.48 o 
   6  12  11      134.17      116.27     23.09 o 
   7  12  11      150.01      132.86     26.07 o 
  -7  13  11        0.36       -0.77     53.06 o 
  -6  13  11        0.18       -9.75     37.47 o 
  -5  13  11      309.96      250.29     39.83 o 
  -4  13  11       32.97        8.14     33.43 o 
  -3  13  11       27.00       13.85     29.73 o 
  -2  13  11     1542.52     1632.66     80.31 o 
  -1  13  11       97.83      129.62     31.41 o 
   0  13  11       56.57      101.47     25.91 o 
   1  13  11      211.74      241.73     26.90 o 
   2  13  11        0.79       14.17     23.42 o 
   3  13  11       72.68       88.52     23.23 o 
   4  13  11        0.05       36.67     23.31 o 
   5  13  11       74.65       83.65     21.62 o 
   6  13  11        1.56        4.69     22.22 o 
   7  13  11        3.06       31.88     24.34 o 
  -6  14  11      303.63      300.34     46.38 o 
  -5  14  11      148.14      112.07     83.44 o 
  -4  14  11        2.83      -10.80     28.14 o 
  -3  14  11      284.36      369.86     33.22 o 
  -2  14  11       74.49      137.68     26.23 o 
  -1  14  11     1387.13     1403.80     71.00 o 
   0  14  11     1030.41     1075.74     58.69 o 
   1  14  11      377.91      416.35     33.26 o 
   2  14  11      338.06      312.99     30.83 o 
   3  14  11        2.30       13.12     43.33 o 
   4  14  11       71.59       38.97     26.14 o 
   5  14  11      119.66      101.39     27.38 o 
   6  14  11       92.79      124.25     27.64 o 
  -6  15  11        0.03        5.22     41.83 o 
  -5  15  11       36.36      -15.86     47.68 o 
  -4  15  11      272.77      204.30     30.45 o 
  -3  15  11       78.17       92.43     28.21 o 
  -2  15  11       81.32       73.74     30.79 o 
  -1  15  11       19.70       37.84     24.88 o 
   0  15  11       22.19       11.45     23.60 o 
   1  15  11      211.22      203.82     47.32 o 
   2  15  11      211.47      246.88     31.18 o 
   3  15  11      108.12      159.20     26.73 o 
   4  15  11      169.73      179.78     33.40 o 
   5  15  11        0.47        1.39     28.23 o 
   6  15  11       14.41       34.03     32.53 o 
  -5  16  11        0.74      -24.64     38.88 o 
  -4  16  11       24.89      -11.54     35.35 o 
  -3  16  11       53.63       60.56     28.98 o 
  -2  16  11        4.89      -22.27     33.98 o 
  -1  16  11      415.77      485.82     46.71 o 
   0  16  11      497.04      556.59     41.20 o 
   1  16  11      571.36      641.33     43.82 o 
   2  16  11        8.00       77.53     27.60 o 
   3  16  11        6.45       29.90     28.81 o 
   4  16  11      192.23      139.66     32.23 o 
   5  16  11       66.54       58.82     31.21 o 
  -4  17  11      114.40       93.55     43.47 o 
  -3  17  11       46.72       53.23     34.30 o 
  -2  17  11       79.78       52.94     38.65 o 
  -1  17  11       36.68       50.71     28.26 o 
   0  17  11       24.15       35.93     27.94 o 
   1  17  11      141.14      142.69     28.31 o 
   2  17  11        1.30      -11.82     28.12 o 
   3  17  11       23.63       13.83     30.85 o 
   4  17  11        7.37       30.45     30.59 o 
  -3  18  11        0.30      -15.06     43.02 o 
  -2  18  11       98.08       98.17     40.26 o 
  -1  18  11        2.38       11.16     29.03 o 
   0  18  11        8.48       63.62     30.01 o 
   1  18  11       57.82       17.48     29.95 o 
   2  18  11        0.71      -11.38     30.63 o 
  -9   0  12      267.83      162.27     61.53 o 
  -8   0  12        5.02      -26.92     49.99 o 
  -7   0  12       19.50       40.76     46.91 o 
  -6   0  12      296.12      320.71     51.53 o 
  -5   0  12        0.99       22.30     36.15 o 
  -4   0  12      441.71      291.49     44.61 o 
  -3   0  12     1061.20      969.39     58.81 o 
  -2   0  12        3.90       -3.69     16.06 o 
  -1   0  12     1253.33     1254.92     74.14 o 
   0   0  12   100116.57    96221.29   5265.96 o 
   1   0  12      348.07      431.27     31.74 o 
   2   0  12        0.00      -15.93     16.61 o 
   3   0  12        4.43       12.28     31.53 o 
   4   0  12       46.37       37.81     19.37 o 
   5   0  12        0.09      -21.27     15.32 o 
   6   0  12     1458.60     1263.77    106.92 o 
   7   0  12       26.33      -44.61     31.53 o 
   8   0  12      188.35      147.66     46.14 o 
   9   0  12      141.95       99.98     44.61 o 
  -9   1  12       24.74       41.53     56.91 o 
  -8   1  12        4.93      -42.30     35.89 o 
  -7   1  12      192.90      257.71     43.84 o 
  -6   1  12       99.33      153.69     30.44 o 
  -5   1  12        6.17        5.30     26.27 o 
  -4   1  12       70.13       81.87     18.47 o 
  -3   1  12      276.21      249.46     21.27 o 
  -2   1  12       69.87       75.14     13.32 o 
  -1   1  12     8330.57     7783.83    305.10 o 
   0   1  12     4066.26     4552.67    179.49 o 
   1   1  12     1870.06     1832.13     74.15 o 
   2   1  12      464.03      439.92     23.07 o 
   3   1  12       15.78       33.67     14.81 o 
   4   1  12        0.70       14.96     11.70 o 
   5   1  12       70.72       52.67     14.82 o 
   6   1  12        0.65       -9.00     16.99 o 
   7   1  12       65.01       80.77     26.03 o 
   8   1  12        0.13        0.25     28.14 o 
   9   1  12       19.47        6.04     32.51 o 
 -10   2  12       61.92      114.59     57.68 o 
  -9   2  12        1.45       49.99     53.06 o 
  -8   2  12       28.32       24.01     33.70 o 
  -7   2  12      334.55      433.93     44.32 o 
  -6   2  12       47.33        5.09     27.43 o 
  -5   2  12        1.00      -11.07     19.21 o 
  -4   2  12        7.62        6.97     30.98 o 
  -3   2  12        3.42       -8.62     20.26 o 
  -2   2  12        0.01      -20.49     13.66 o 
  -1   2  12        5.55        5.81     10.06 o 
   0   2  12    16019.44    15512.23    604.45 o 
   1   2  12       14.30       -3.05     10.69 o 
   2   2  12      718.84      658.68     38.63 o 
   3   2  12        6.42        8.48     10.86 o 
   4   2  12      465.00      507.06     24.25 o 
   5   2  12       10.47       28.79     15.41 o 
   6   2  12        1.84       11.08     18.13 o 
   7   2  12      125.24       98.05     25.54 o 
   8   2  12       46.04      103.18     30.00 o 
   9   2  12       77.40       61.22     31.53 o 
  -9   3  12       10.57       84.60     61.52 o 
  -8   3  12       44.00       20.97     36.01 o 
  -7   3  12       14.43        9.78     31.27 o 
  -6   3  12        4.76        2.02     20.85 o 
  -5   3  12        6.99       21.67     19.32 o 
  -4   3  12       48.24       76.84     18.38 o 
  -3   3  12        4.82        5.72     28.74 o 
  -2   3  12      245.30      267.65     47.68 o 
  -1   3  12     3257.67     3150.25    146.92 o 
   0   3  12       51.42       77.90     11.43 o 
   1   3  12      827.13      880.80     38.89 o 
   2   3  12       29.12       33.16     11.92 o 
   3   3  12      171.47      141.87     13.37 o 
   4   3  12        5.40        2.73     12.00 o 
   5   3  12       36.89       16.97     14.56 o 
   6   3  12       14.98       -5.31     15.59 o 
   7   3  12      415.05      414.61     30.56 o 
   8   3  12        4.53       25.60     29.60 o 
   9   3  12       57.53       47.72     35.07 o 
  -9   4  12        5.12       50.08     39.22 o 
  -8   4  12       11.21      -18.46     49.99 o 
  -7   4  12      277.66      300.23     43.84 o 
  -6   4  12        1.26       -6.77     23.98 o 
  -5   4  12       59.58       14.42     31.92 o 
  -4   4  12       21.99       42.30     21.98 o 
  -3   4  12        5.88       25.67     22.00 o 
  -2   4  12       87.83      106.95     29.54 o 
  -1   4  12        6.86      -21.95     15.49 o 
   0   4  12      193.22      180.55     25.48 o 
   1   4  12       13.61       19.64     11.28 o 
   2   4  12       12.02       17.42     10.47 o 
   3   4  12        0.40       11.32     11.46 o 
   4   4  12       94.23      108.68     27.27 o 
   5   4  12      142.85      136.71     23.48 o 
   6   4  12      108.59      111.48     17.15 o 
   7   4  12       39.60       35.63     20.36 o 
   8   4  12        1.23       16.17     27.17 o 
   9   4  12       11.88      -37.43     32.57 o 
  -9   5  12       18.50        8.46     52.30 o 
  -7   5  12      194.88      180.44     36.15 o 
  -6   5  12      537.78      493.53     42.16 o 
  -5   5  12       50.57       23.82     25.48 o 
  -4   5  12      136.40       68.76     28.84 o 
  -3   5  12      509.83      487.01     37.65 o 
  -2   5  12       26.83      -21.16     16.34 o 
  -1   5  12       51.31       57.48     16.39 o 
   0   5  12        0.93       40.47     36.73 o 
   1   5  12        3.42       -4.26     10.99 o 
   2   5  12       12.90       13.57     12.35 o 
   3   5  12      471.49      528.28     33.70 o 
   4   5  12        2.00        0.42     13.73 o 
   5   5  12       57.98       35.64     17.84 o 
   6   5  12      625.70      678.96     40.69 o 
   7   5  12        2.70        8.03     20.99 o 
   8   5  12       11.61      -10.89     24.86 o 
   9   5  12       33.95       24.91     42.68 o 
  -9   6  12       35.43       21.53     53.06 o 
  -8   6  12       76.33       94.63     33.36 o 
  -7   6  12      148.24      142.12     32.19 o 
  -6   6  12       75.03       36.77     29.35 o 
  -5   6  12       95.31       74.05     31.53 o 
  -4   6  12        8.37      -53.64     35.76 o 
  -3   6  12      229.06      218.86     27.67 o 
  -2   6  12       75.49       66.65     51.53 o 
  -1   6  12        4.44      -25.25     16.83 o 
   0   6  12       69.72       69.15     17.75 o 
   1   6  12       63.42       63.74     10.87 o 
   2   6  12      199.85      201.44     14.96 o 
   3   6  12        0.03        3.64     12.24 o 
   4   6  12      228.64      236.13     18.56 o 
   5   6  12       71.66       78.95     16.59 o 
   6   6  12        0.06       16.22     17.22 o 
   7   6  12      819.35      762.27     38.96 o 
   8   6  12      188.44      165.10     26.43 o 
   9   6  12        0.34       22.16     32.07 o 
  -9   7  12      213.28      207.51     40.99 o 
  -8   7  12      202.38      161.66     36.97 o 
  -7   7  12      335.23      295.80     30.88 o 
  -6   7  12       11.25       10.90     32.30 o 
  -5   7  12        1.02        4.26     26.59 o 
  -4   7  12       30.41       -7.76     47.30 o 
  -3   7  12     2406.20     2594.50    149.30 o 
  -2   7  12       15.92       33.03     20.88 o 
  -1   7  12        4.30      -25.50     35.76 o 
   0   7  12       51.61       54.28     18.38 o 
   1   7  12       36.37       48.60     19.09 o 
   2   7  12       24.30       14.01     12.04 o 
   3   7  12     1315.63     1341.15     56.33 o 
   4   7  12       32.13        1.49     15.58 o 
   5   7  12        5.06      -17.74     16.42 o 
   6   7  12      368.89      426.44     27.43 o 
   7   7  12       12.88       41.10     21.01 o 
   8   7  12       29.40       25.48     25.56 o 
   9   7  12      402.92      351.01     39.77 o 
  -9   8  12       45.45       48.08     39.42 o 
  -8   8  12      171.47      104.32     35.59 o 
  -7   8  12     2595.56     2517.01    204.62 o 
  -6   8  12      161.79      194.90     28.29 o 
  -5   8  12      116.81      123.48     30.09 o 
  -4   8  12        3.29       13.90     27.26 o 
  -3   8  12      197.04      103.85    104.98 o 
  -2   8  12      532.89      509.38     41.93 o 
  -1   8  12      184.93      180.03     29.00 o 
   0   8  12       80.30       25.88     46.91 o 
   1   8  12      270.60      320.52     27.14 o 
   2   8  12        0.09       -9.72     15.74 o 
   3   8  12      174.70      203.40     20.20 o 
   4   8  12       24.72       10.00     20.20 o 
   5   8  12       83.97       70.98     17.65 o 
   6   8  12       59.22       58.45     19.42 o 
   7   8  12     1639.55     1706.88    103.69 o 
   8   8  12       30.85       42.89     26.99 o 
  -8   9  12       44.10       97.29     39.15 o 
  -7   9  12        2.76       11.34     32.08 o 
  -6   9  12      188.79      243.00     29.42 o 
  -5   9  12        8.77       -7.00     22.32 o 
  -4   9  12       15.91       -4.50     46.14 o 
  -3   9  12      343.00      390.57     37.99 o 
  -2   9  12       41.66       29.44     43.84 o 
  -1   9  12       60.30       89.98     27.19 o 
   0   9  12      279.34      326.28     26.36 o 
   1   9  12       20.19       -1.88     16.05 o 
   2   9  12      812.11      818.99     39.27 o 
   3   9  12      534.67      551.98     40.78 o 
   4   9  12      111.62      111.52     21.31 o 
   5   9  12        9.43       19.19     17.62 o 
   6   9  12      306.35      308.65     28.42 o 
   7   9  12      433.86      459.05     34.05 o 
   8   9  12       25.90       45.60     24.77 o 
  -8  10  12        1.63      -32.05     36.89 o 
  -7  10  12      521.82      447.34     46.38 o 
  -6  10  12      165.60      151.46     29.10 o 
  -5  10  12        9.77       13.14     33.01 o 
  -4  10  12       31.47       36.68     22.07 o 
  -3  10  12      250.84      302.56     80.75 o 
  -2  10  12       31.58       16.15     51.53 o 
  -1  10  12       24.21      -53.64     35.76 o 
   0  10  12      464.42      486.92     33.74 o 
   1  10  12        7.52       11.29     49.91 o 
   2  10  12        2.79       -1.68     21.72 o 
   3  10  12      114.25      106.07     24.28 o 
   4  10  12        6.19       -6.09     16.11 o 
   5  10  12       17.57       13.45     18.75 o 
   6  10  12      125.55      145.45     21.80 o 
   7  10  12      416.96      425.67     31.51 o 
   8  10  12       22.12       50.40     26.36 o 
  -8  11  12      152.49      150.66     45.37 o 
  -7  11  12      202.95      256.37     41.28 o 
  -6  11  12      102.90       64.27     34.53 o 
  -5  11  12      126.80      104.59     26.46 o 
  -4  11  12        3.08        1.75     29.96 o 
  -3  11  12        0.05      -30.26     21.70 o 
  -2  11  12       97.25      107.16     25.50 o 
  -1  11  12       94.15      101.39     33.56 o 
   0  11  12      298.39      305.50     23.39 o 
   1  11  12      115.45      124.71     64.02 o 
   2  11  12        7.15       37.03     32.29 o 
   3  11  12       38.69      107.83     23.50 o 
   4  11  12        1.24       24.71     22.40 o 
   5  11  12       85.39       51.04     20.46 o 
   6  11  12       71.88       94.67     22.25 o 
   7  11  12      180.75      170.28     26.40 o 
  -7  12  12       24.73      -31.77     36.34 o 
  -6  12  12      275.19      237.79     65.76 o 
  -5  12  12        6.86       16.71     27.57 o 
  -4  12  12      116.90      136.71     25.60 o 
  -3  12  12       10.70       22.00     24.43 o 
  -2  12  12        3.67       10.83     22.86 o 
  -1  12  12      141.06      126.11     24.37 o 
   0  12  12      178.35      204.18     24.66 o 
   1  12  12       18.26       -6.67     20.70 o 
   2  12  12       68.38       56.79     23.81 o 
   3  12  12      211.00      235.01     53.04 o 
   4  12  12        0.01      -12.06     22.45 o 
   5  12  12        0.01      -11.45     20.72 o 
   6  12  12      454.99      478.04     33.11 o 
   7  12  12       89.08      111.87     25.66 o 
  -7  13  12      127.10      137.48     44.80 o 
  -6  13  12        4.71       65.28     58.06 o 
  -5  13  12      125.78       88.45     29.13 o 
  -4  13  12       13.98       -7.36     26.18 o 
  -3  13  12        0.00       14.76     25.25 o 
  -2  13  12       15.30       -2.14     23.93 o 
  -1  13  12        4.26       -8.46     23.66 o 
   0  13  12       17.23       15.36     22.26 o 
   1  13  12       38.82       32.64     30.55 o 
   2  13  12       24.38       25.80     27.83 o 
   3  13  12       12.17       -4.30     23.26 o 
   4  13  12       99.77      133.06     28.10 o 
   5  13  12       42.29       70.82     26.76 o 
   6  13  12        7.89       10.25     24.75 o 
  -6  14  12      328.24      301.15     51.91 o 
  -5  14  12       31.40       75.04     46.91 o 
  -4  14  12      112.14      152.03     57.77 o 
  -3  14  12       11.37        5.81     26.62 o 
  -2  14  12        0.79       14.14     25.26 o 
  -1  14  12      415.71      450.28     44.32 o 
   0  14  12      869.51      949.41     53.31 o 
   1  14  12      298.06      355.86     32.20 o 
   2  14  12       22.44       31.55     30.10 o 
   3  14  12      137.57      141.00     62.96 o 
   4  14  12       27.83       -7.41     29.25 o 
   5  14  12       15.98       -5.99     27.90 o 
   6  14  12      308.81      366.44     37.84 o 
  -5  15  12       39.83      -24.72     38.87 o 
  -4  15  12      717.23      729.73     64.68 o 
  -3  15  12       39.56        5.45     27.71 o 
  -2  15  12      172.14      173.50     52.68 o 
  -1  15  12       37.01       18.13     38.45 o 
   0  15  12       42.78       60.73     25.09 o 
   1  15  12       30.89       16.49     24.42 o 
   2  15  12       14.06      -32.84     25.45 o 
   3  15  12       12.93        4.88     25.90 o 
   4  15  12      742.71      816.83     50.67 o 
   5  15  12       45.52       56.10     29.39 o 
  -4  16  12       89.89       62.77     39.14 o 
  -3  16  12      444.30      376.34     50.09 o 
  -2  16  12        1.13      -35.49     43.84 o 
  -1  16  12      587.74      627.36     61.53 o 
   0  16  12       13.00       -2.92     29.95 o 
   1  16  12      232.06      182.60     30.35 o 
   2  16  12      132.28      122.99     29.51 o 
   3  16  12      183.71      200.51     47.99 o 
   4  16  12      254.24      302.71     35.70 o 
  -3  17  12      109.58      135.49     41.86 o 
  -2  17  12       75.14      119.92     38.81 o 
  -1  17  12        2.13      -38.28     48.07 o 
   0  17  12       29.35       32.72     30.60 o 
   1  17  12        5.66       12.97     29.21 o 
   2  17  12        4.80       -0.59     29.01 o 
   3  17  12      173.56      136.83     34.34 o 
  -1  18  12       37.19       33.20     43.11 o 
   0  18  12       51.94       48.48     44.95 o 
   1  18  12        6.65       -6.92     30.43 o 
  -9   1  13       39.24       25.90     43.77 o 
  -8   1  13        7.96       -2.82     42.68 o 
  -7   1  13      315.14      299.82     42.69 o 
  -6   1  13       31.24       65.42     46.14 o 
  -5   1  13       33.27       64.08     31.53 o 
  -4   1  13      190.56      225.11     31.49 o 
  -3   1  13        6.77       -5.17     22.25 o 
  -2   1  13       85.58       70.31     16.13 o 
  -1   1  13      381.99      436.24     25.09 o 
   0   1  13       76.09      123.71     20.31 o 
   1   1  13      859.28      919.11     44.41 o 
   2   1  13     1129.64     1127.61     48.06 o 
   3   1  13        1.94      -28.87     19.25 o 
   4   1  13        0.00        4.03     18.65 o 
   5   1  13     2238.05     2258.23     90.70 o 
   6   1  13        0.11       -3.15     18.16 o 
   7   1  13       51.36       44.10     50.76 o 
   8   1  13      328.21      439.52     52.30 o 
   9   1  13      154.60      135.15     36.01 o 
  -9   2  13        0.08        3.08     55.37 o 
  -8   2  13        6.60      -10.03     38.31 o 
  -7   2  13       34.85       86.29     36.97 o 
  -6   2  13       23.27       -0.06     30.00 o 
  -5   2  13      386.00      443.55     42.14 o 
  -4   2  13       70.63       48.83     29.09 o 
  -3   2  13       88.91      114.58     18.55 o 
  -2   2  13       83.45       70.41     17.04 o 
  -1   2  13       42.06       61.91     20.39 o 
   0   2  13       83.15      110.08     25.09 o 
   1   2  13      291.23      299.84     18.58 o 
   2   2  13      222.04      211.17     23.88 o 
   3   2  13       96.21       99.29     19.09 o 
   4   2  13      682.25      689.10     29.63 o 
   5   2  13      134.94      150.66     17.98 o 
   6   2  13      487.98      523.43     33.14 o 
   7   2  13      166.26      196.25     30.94 o 
   8   2  13        8.94      -40.08     28.68 o 
   9   2  13      165.52      165.60     62.68 o 
  -9   3  13       58.92      112.28     66.14 o 
  -8   3  13       80.17       83.95     40.49 o 
  -7   3  13      258.72      171.73     40.76 o 
  -6   3  13        0.06       -6.54     70.37 o 
  -5   3  13        6.27      -17.05     20.31 o 
  -4   3  13       90.12       72.31     20.01 o 
  -3   3  13      233.69      253.63     26.61 o 
  -2   3  13        4.36       -5.96     27.23 o 
  -1   3  13       92.35      139.44     19.88 o 
   0   3  13       39.04       11.88     15.96 o 
   1   3  13      216.38      201.97     16.11 o 
   2   3  13      471.70      486.11     25.47 o 
   3   3  13       34.24       31.85     12.64 o 
   4   3  13       78.56       55.37     13.57 o 
   5   3  13       27.50        5.39     16.06 o 
   6   3  13        8.25       16.31     22.36 o 
   7   3  13       66.93       84.48     23.97 o 
   8   3  13        6.40       36.19     30.00 o 
   9   3  13      129.15       71.12     35.47 o 
  -9   4  13        1.10        4.61     63.06 o 
  -8   4  13      134.30      136.76     41.39 o 
  -7   4  13      500.88      376.16     45.84 o 
  -6   4  13        0.11      -18.86     28.68 o 
  -5   4  13      494.56      496.19     34.95 o 
  -4   4  13        9.92        5.14     19.54 o 
  -3   4  13       11.74        4.21     18.64 o 
  -2   4  13      105.61      101.99     31.65 o 
  -1   4  13      125.74      148.94     29.85 o 
   0   4  13      221.20      235.28     21.36 o 
   1   4  13       58.16       46.62     12.98 o 
   2   4  13      158.38      139.83     15.37 o 
   3   4  13      135.05      175.83     15.44 o 
   4   4  13      106.05      129.48     17.32 o 
   5   4  13       19.22       35.09     20.84 o 
   6   4  13        0.48      -18.56     17.52 o 
   7   4  13      156.14      139.84     25.01 o 
   8   4  13      679.25      696.69     55.38 o 
   9   4  13       29.78       42.26     35.00 o 
  -9   5  13       18.85       64.60     49.99 o 
  -7   5  13      135.39       75.37     49.22 o 
  -6   5  13        4.66      -19.50     26.93 o 
  -5   5  13      183.07      192.57     29.60 o 
  -4   5  13        6.65      -28.74     23.03 o 
  -3   5  13      153.72      131.60     36.46 o 
  -2   5  13       17.58        4.76     23.05 o 
  -1   5  13      421.96      449.82     35.51 o 
   0   5  13      187.70      152.90     19.77 o 
   1   5  13        0.13      -26.17     22.30 o 
   2   5  13        1.42      -11.09     11.27 o 
   3   5  13       61.27       68.50     13.72 o 
   4   5  13      324.66      304.23     21.27 o 
   5   5  13        0.49        5.45     16.14 o 
   6   5  13      407.17      451.91     42.09 o 
   7   5  13      114.21       95.59     24.57 o 
   8   5  13        4.46       16.38     27.16 o 
   9   5  13      369.72      451.07     74.22 o 
  -9   6  13       59.98      -20.00     49.99 o 
  -8   6  13       32.54       13.84     46.14 o 
  -7   6  13     1506.63     1511.51     94.95 o 
  -6   6  13        4.29       -4.10     28.99 o 
  -5   6  13       21.09      -25.67     51.53 o 
  -4   6  13      427.39      416.58     37.65 o 
  -3   6  13      178.92      202.26     28.36 o 
  -2   6  13       11.20      -12.40     18.91 o 
  -1   6  13       18.59       32.51     26.23 o 
   0   6  13        1.08       -7.55     18.00 o 
   1   6  13      137.11      108.49     19.02 o 
   2   6  13      100.38      128.33     25.45 o 
   3   6  13        0.07      -11.91     12.84 o 
   4   6  13       81.10       67.21     16.18 o 
   5   6  13        8.04       19.88     16.67 o 
   6   6  13       85.94      105.93     20.31 o 
   7   6  13       18.23       13.48     20.31 o 
   8   6  13      158.79      119.82     30.60 o 
  -8   7  13      149.15      181.50     56.14 o 
  -7   7  13       52.31      -30.53     33.96 o 
  -6   7  13       51.25       66.16     30.55 o 
  -5   7  13       52.28       57.18     28.58 o 
  -4   7  13        6.22       10.23     29.61 o 
  -3   7  13       27.26       61.83     26.61 o 
  -2   7  13        2.09      -20.85     24.57 o 
  -1   7  13       94.03       77.27     22.57 o 
   0   7  13       50.21       13.62     24.52 o 
   1   7  13       10.78       58.54     44.25 o 
   2   7  13       54.58       63.56     18.43 o 
   3   7  13      537.83      585.60     29.82 o 
   4   7  13       38.16       35.74     15.49 o 
   5   7  13        0.62       12.18     17.51 o 
   6   7  13        0.06      -10.24     18.04 o 
   7   7  13       85.95       64.66     22.02 o 
   8   7  13        3.14        0.28     27.65 o 
  -8   8  13      406.29      358.40     51.14 o 
  -7   8  13     1442.80     1378.20    105.38 o 
  -6   8  13       44.22       52.91     32.41 o 
  -5   8  13      132.52      101.71     39.61 o 
  -4   8  13      141.75       49.17     45.37 o 
  -3   8  13        1.35       59.57     28.58 o 
  -2   8  13        7.46       -9.35     23.43 o 
  -1   8  13      137.60       59.68     26.34 o 
   0   8  13        0.89       20.29     21.13 o 
   1   8  13        0.04       -9.43     15.63 o 
   2   8  13      931.45      894.79     62.72 o 
   3   8  13       34.38       37.51     20.15 o 
   4   8  13        0.88       19.63     16.08 o 
   5   8  13      594.61      634.20     39.65 o 
   6   8  13      143.03      143.47     22.40 o 
   7   8  13        5.13        7.50     22.05 o 
   8   8  13      535.98      603.91     75.19 o 
  -8   9  13      102.61      127.48     40.74 o 
  -7   9  13     1177.14     1200.76     79.67 o 
  -6   9  13       43.20       45.58     25.72 o 
  -5   9  13       18.13      -11.21     30.87 o 
  -4   9  13      155.38      161.48     31.00 o 
  -3   9  13        7.50      -11.45     28.68 o 
  -2   9  13      808.17      758.51     55.40 o 
  -1   9  13      353.17      380.69     38.02 o 
   0   9  13        0.01      -16.02     27.43 o 
   1   9  13        0.65       16.45     17.62 o 
   2   9  13       75.37       56.58     17.79 o 
   3   9  13        9.32       28.23     21.30 o 
   4   9  13       50.90       52.06     17.74 o 
   5   9  13       10.28       -4.63     18.42 o 
   6   9  13      578.89      573.93     38.91 o 
   7   9  13      111.72      156.16     25.19 o 
   8   9  13       77.22       83.62     30.29 o 
  -8  10  13        8.74      -28.13     38.81 o 
  -7  10  13       20.78       45.08     36.42 o 
  -6  10  13       74.21       91.58     29.59 o 
  -5  10  13       53.94       81.56     25.78 o 
  -4  10  13       18.88        8.23     30.55 o 
  -3  10  13      421.86      484.21     42.32 o 
  -2  10  13        2.40        5.02     28.00 o 
  -1  10  13       93.22       63.19     28.55 o 
   0  10  13      184.06      167.88     29.89 o 
   1  10  13      226.42      208.67     31.27 o 
   2  10  13      194.61      237.98     52.29 o 
   3  10  13       74.33       81.45     21.61 o 
   4  10  13        5.29       22.96     22.14 o 
   5  10  13        4.46      -26.11     18.87 o 
   6  10  13       94.67      103.60     22.19 o 
   7  10  13      182.44      184.84     35.82 o 
  -7  11  13      204.94      262.70     70.75 o 
  -6  11  13        4.12       -9.23     33.24 o 
  -5  11  13        6.50       25.60     26.34 o 
  -4  11  13        7.92       33.35     25.65 o 
  -3  11  13        4.83       -1.04     22.78 o 
  -2  11  13       69.45       66.78     23.28 o 
  -1  11  13       56.08       23.66     27.17 o 
   0  11  13        9.48       16.09     40.76 o 
   1  11  13       14.31        9.22     23.39 o 
   2  11  13      498.78      452.06     35.03 o 
   3  11  13        0.33       -0.47     23.58 o 
   4  11  13       10.53        2.81     22.04 o 
   5  11  13        5.72       38.14     25.28 o 
   6  11  13        0.55       21.89     22.66 o 
   7  11  13        0.01       -6.33     24.57 o 
  -7  12  13        0.49        6.27     38.32 o 
  -6  12  13        0.47       31.74     37.65 o 
  -5  12  13        0.15      -23.38     28.14 o 
  -4  12  13       46.78        2.32     25.95 o 
  -3  12  13      176.61      186.57     27.83 o 
  -2  12  13        0.01      -31.06     22.58 o 
  -1  12  13       31.17       33.59     23.51 o 
   0  12  13      638.66      765.58     47.21 o 
   1  12  13      163.43      150.32     25.28 o 
   2  12  13       34.98       74.67     23.48 o 
   3  12  13       39.60       34.02     23.54 o 
   4  12  13        0.16       -5.44     24.40 o 
   5  12  13        5.55        4.55     27.16 o 
   6  12  13      283.71      286.41     35.30 o 
  -6  13  13        0.46      -24.52     37.51 o 
  -5  13  13        1.09       18.84     36.16 o 
  -4  13  13        6.13       -1.72     27.15 o 
  -3  13  13       30.04      -36.90     25.28 o 
  -2  13  13        5.12       -7.70     24.66 o 
  -1  13  13       67.54       19.16     32.29 o 
   0  13  13       14.68       33.11     24.30 o 
   1  13  13       54.12       58.48     32.62 o 
   2  13  13     1148.80     1302.29     67.56 o 
   3  13  13        4.35       30.83     24.86 o 
   4  13  13      104.46       91.43     28.36 o 
   5  13  13       34.60       74.13     28.22 o 
   6  13  13        6.94       52.61     31.18 o 
  -6  14  13       29.64       36.58     53.83 o 
  -5  14  13        1.21      -30.75     38.20 o 
  -4  14  13        6.52      -17.24     30.28 o 
  -3  14  13       79.45       79.81     29.83 o 
  -2  14  13      127.46      135.12     28.83 o 
  -1  14  13      270.52      288.01     42.12 o 
   0  14  13      741.92      712.53     47.57 o 
   1  14  13      513.54      515.84     38.22 o 
   2  14  13        4.15       11.93     26.55 o 
   3  14  13        0.84        9.25     25.27 o 
   4  14  13      133.45      155.80     28.98 o 
   5  14  13       13.01      -28.87     30.59 o 
  -5  15  13       35.27        9.72     37.01 o 
  -4  15  13       23.67        4.30     31.12 o 
  -3  15  13       14.88       29.83     29.01 o 
  -2  15  13       55.18       71.69     37.42 o 
  -1  15  13      411.27      574.99     67.68 o 
   0  15  13      180.18      182.61     30.53 o 
   1  15  13        3.92       16.66     27.31 o 
   2  15  13       91.20      113.38     29.88 o 
   3  15  13       15.02       -3.47     28.23 o 
   4  15  13      247.47      206.11     33.35 o 
  -4  16  13      312.19      294.88     38.01 o 
  -3  16  13       77.58       21.80     32.40 o 
  -2  16  13        2.10        4.60     37.96 o 
  -1  16  13      108.54      103.03     39.29 o 
   0  16  13      402.05      443.12     58.70 o 
   1  16  13      109.80      158.80     45.77 o 
   2  16  13        0.50       13.34     28.56 o 
   3  16  13       40.94       55.37     32.20 o 
  -2  17  13       29.55       17.20     42.87 o 
  -1  17  13       81.69       81.96     43.41 o 
   0  17  13      185.93      231.35     35.68 o 
   1  17  13        2.02       17.34     29.24 o 
   2  17  13       73.75       29.31     30.21 o 
  -9   0  14       21.16       -0.77     66.91 o 
  -8   0  14      108.74      -39.99     57.68 o 
  -7   0  14        8.50        2.31     47.68 o 
  -6   0  14      214.88      303.01     59.99 o 
  -5   0  14     1054.72     1042.20    105.37 o 
  -4   0  14      260.88      274.56     48.45 o 
  -3   0  14       35.94       55.37     36.91 o 
  -2   0  14     1467.21     1413.04    126.92 o 
  -1   0  14       14.40       29.99     26.15 o 
   0   0  14      370.56      392.68     69.22 o 
   1   0  14      281.60      315.65     28.64 o 
   2   0  14       16.87        4.34     19.63 o 
   3   0  14       62.21       28.92     21.59 o 
   4   0  14      754.72      572.76     98.06 o 
   5   0  14      400.84      360.70     47.68 o 
   6   0  14       98.44       46.14     36.91 o 
   7   0  14      252.33      163.81     46.14 o 
   8   0  14       25.99       57.68     42.30 o 
   9   0  14       32.82       29.99     53.83 o 
  -9   1  14      272.64      320.62     54.35 o 
  -8   1  14       25.96       77.56     40.84 o 
  -7   1  14       56.07       84.21     39.15 o 
  -6   1  14       12.85      -22.81     31.64 o 
  -5   1  14      416.86      447.94     44.55 o 
  -4   1  14       15.60      -23.92     26.09 o 
  -3   1  14       45.67       75.16     57.68 o 
  -2   1  14       20.20       34.35     16.86 o 
  -1   1  14     1140.06     1126.62     57.71 o 
   0   1  14       95.91      106.34     21.42 o 
   1   1  14      335.86      369.45     35.41 o 
   2   1  14      247.37      260.19     24.98 o 
   3   1  14       58.99       65.75     17.87 o 
   4   1  14       18.58        9.21     15.98 o 
   5   1  14        4.34       -4.92     17.93 o 
   6   1  14       73.56      126.66     27.13 o 
   7   1  14        5.85      -11.15     28.82 o 
   8   1  14       68.57       44.22     33.17 o 
   9   1  14      181.45      236.80     51.91 o 
  -9   2  14       44.74       34.61     66.14 o 
  -8   2  14        2.11       -7.99     41.60 o 
  -7   2  14        6.91      -16.41     37.48 o 
  -6   2  14      156.62      199.42     37.77 o 
  -5   2  14      394.51      364.44     41.78 o 
  -4   2  14        2.97       -2.31     28.14 o 
  -3   2  14       12.42      -26.10     17.40 o 
  -2   2  14      192.38      179.75     24.88 o 
  -1   2  14       76.40      107.80     29.58 o 
   0   2  14      349.72      426.96     28.17 o 
   1   2  14       89.68      110.02     29.76 o 
   2   2  14       21.98       14.61     22.31 o 
   3   2  14       23.35       18.93     14.93 o 
   4   2  14      310.41      290.92     21.34 o 
   5   2  14       29.76       41.37     22.53 o 
   6   2  14       89.28       50.56     21.44 o 
   7   2  14      685.67      792.58    129.59 o 
   8   2  14       19.65       17.57     33.16 o 
   9   2  14        6.89       -0.59     34.92 o 
  -9   3  14      301.13      293.79     76.14 o 
  -8   3  14        1.78      -44.60     38.51 o 
  -7   3  14        4.83       -6.57     33.70 o 
  -6   3  14      164.08      103.52     46.91 o 
  -5   3  14        1.24       22.47     31.81 o 
  -4   3  14        0.52      -51.91     34.61 o 
  -3   3  14        6.97       -3.32     18.27 o 
  -2   3  14       27.24        9.66     17.66 o 
  -1   3  14      708.54      779.40     45.02 o 
   0   3  14       13.43      -31.06     30.34 o 
   1   3  14        4.28       21.08     13.14 o 
   2   3  14       67.74       66.90     14.97 o 
   3   3  14        3.70        8.01     14.68 o 
   4   3  14        4.01       -7.65     15.22 o 
   5   3  14       12.51       -1.74     16.42 o 
   6   3  14        0.99      -15.12     20.97 o 
   7   3  14        0.29      -13.13     28.81 o 
   8   3  14       29.62       15.38     33.17 o 
  -9   4  14       46.73       17.69     66.91 o 
  -8   4  14       45.21       61.54     54.22 o 
  -7   4  14        5.12        0.78     35.59 o 
  -6   4  14      145.19      161.24     43.45 o 
  -5   4  14       41.69       76.23     31.53 o 
  -4   4  14        1.30       -9.26     20.77 o 
  -3   4  14        0.51      -28.10     18.73 o 
  -2   4  14       18.26        2.55     21.15 o 
  -1   4  14      110.60      115.28     35.00 o 
   0   4  14      107.70      100.03     28.99 o 
   1   4  14       32.33       64.05     18.55 o 
   2   4  14       78.78       91.94     32.19 o 
   3   4  14        2.17      -10.22     13.23 o 
   4   4  14      149.88      172.77     18.04 o 
   5   4  14       36.83       19.27     17.30 o 
   6   4  14        0.25       -0.74     18.35 o 
   7   4  14        4.58       -5.92     23.97 o 
   8   4  14        0.32        2.25     31.53 o 
  -9   5  14        1.33        7.20     43.11 o 
  -8   5  14        2.87       26.15     60.76 o 
  -7   5  14       42.82        7.46     56.53 o 
  -6   5  14       45.04       20.37     33.16 o 
  -5   5  14       39.88       57.33     40.51 o 
  -4   5  14       39.10       66.87     22.26 o 
  -3   5  14      175.07      186.03     24.00 o 
  -2   5  14      390.59      419.38     30.87 o 
  -1   5  14       42.86       26.40     20.36 o 
   0   5  14        8.72       11.45     18.38 o 
   1   5  14      113.45      150.72     34.44 o 
   2   5  14        0.18      -20.27     17.75 o 
   3   5  14        7.72       15.93     20.40 o 
   4   5  14      803.38      837.07     49.51 o 
   5   5  14       50.48       25.30     16.94 o 
   6   5  14        9.80        8.44     19.18 o 
   7   5  14      318.44      319.47     30.19 o 
   8   5  14        3.01       -1.15     33.72 o 
  -7   6  14       28.22       22.30     50.76 o 
  -6   6  14        3.88       42.06     78.44 o 
  -5   6  14       71.77       43.68     28.58 o 
  -4   6  14        3.55      -34.20     24.63 o 
  -3   6  14      191.28      165.91     25.35 o 
  -2   6  14        6.16       19.57     20.74 o 
  -1   6  14        3.65      -28.51     19.46 o 
   0   6  14       33.09      -26.98     17.99 o 
   1   6  14        0.01       -8.27     22.16 o 
   2   6  14      107.08       97.67     17.37 o 
   3   6  14       44.32       52.72     15.79 o 
   4   6  14       23.18       31.30     19.91 o 
   5   6  14      101.01       94.39     18.57 o 
   6   6  14       13.41       30.56     20.39 o 
   7   6  14        4.77       12.70     25.38 o 
   8   6  14      320.17      265.11     33.12 o 
  -8   7  14       26.02       85.36     54.60 o 
  -7   7  14       97.76       88.44     53.07 o 
  -6   7  14        0.00      -27.50     33.28 o 
  -5   7  14       67.50       33.37     29.63 o 
  -4   7  14        7.37       25.35     28.99 o 
  -3   7  14      224.65      180.84     31.53 o 
  -2   7  14      584.05      596.20     38.62 o 
  -1   7  14        0.99       18.22     21.28 o 
   0   7  14       20.34      -21.85     20.80 o 
   1   7  14       53.19       23.10     20.40 o 
   2   7  14        8.09        4.62     18.65 o 
   3   7  14       17.81       63.48     21.03 o 
   4   7  14       22.78       43.02     16.38 o 
   5   7  14       66.20       63.06     26.86 o 
   6   7  14        0.52      -20.11     20.01 o 
   7   7  14      141.17      111.67     24.22 o 
   8   7  14      132.79      130.58     29.94 o 
  -8   8  14       42.14       56.91     49.99 o 
  -7   8  14      481.51      454.35     46.22 o 
  -6   8  14       18.82      -49.92     33.28 o 
  -5   8  14       70.92       35.46     31.24 o 
  -4   8  14       44.21       26.71     34.22 o 
  -3   8  14      815.89      879.55     61.09 o 
  -2   8  14       13.11        4.61     28.79 o 
  -1   8  14      152.10      160.23     33.60 o 
   0   8  14       59.02       38.65     24.88 o 
   1   8  14       27.52       28.87     21.67 o 
   2   8  14       29.54       19.07     18.36 o 
   3   8  14       37.20       46.06     21.41 o 
   4   8  14        7.85        9.11     22.31 o 
   5   8  14       65.81       56.37     19.52 o 
   6   8  14       41.64       36.98     22.17 o 
   7   8  14       56.15       91.29     28.86 o 
   8   8  14       89.85       89.07     32.84 o 
  -8   9  14       73.54       49.94     40.23 o 
  -7   9  14       18.12       36.19     34.60 o 
  -6   9  14       31.42        3.12     37.71 o 
  -5   9  14        3.64      -20.61     31.86 o 
  -4   9  14       18.28      -21.27     30.39 o 
  -3   9  14       13.52       11.26     29.54 o 
  -2   9  14      110.58      106.65     35.38 o 
  -1   9  14        4.25      -12.13     25.49 o 
   0   9  14       15.40       -4.21     21.60 o 
   1   9  14       74.14       66.35     19.73 o 
   2   9  14      551.07      702.31     85.59 o 
   3   9  14       89.43       74.08     22.15 o 
   4   9  14       13.26      -15.54     27.33 o 
   5   9  14       27.81       23.56     19.69 o 
   6   9  14      438.04      452.21     30.49 o 
   7   9  14      102.23      118.74     25.86 o 
  -7  10  14        7.88       11.67     37.42 o 
  -6  10  14       37.06       31.74     28.77 o 
  -5  10  14       28.79       40.21     27.53 o 
  -4  10  14       19.85      -24.36     32.33 o 
  -3  10  14      114.48      104.30     39.61 o 
  -2  10  14      189.61      178.63     34.45 o 
  -1  10  14       15.48       16.66     28.83 o 
   0  10  14      262.24      280.02     38.45 o 
   1  10  14      349.44      351.60     26.12 o 
   2  10  14       18.93       16.08     22.60 o 
   3  10  14       66.47       44.20     23.58 o 
   4  10  14        7.33        6.05     25.42 o 
   5  10  14      116.71      203.59     48.71 o 
   6  10  14       19.74        5.39     22.24 o 
   7  10  14       50.50       15.50     25.24 o 
  -7  11  14       28.27        7.32     40.69 o 
  -6  11  14        8.68       13.87     36.63 o 
  -5  11  14      101.89      111.41     54.17 o 
  -4  11  14        0.00      -17.84     26.10 o 
  -3  11  14       34.87       53.07     38.25 o 
  -2  11  14       62.82       44.69     33.12 o 
  -1  11  14        1.28       30.84     30.72 o 
   0  11  14       29.84       47.30     48.07 o 
   1  11  14        9.80        8.60     19.31 o 
   2  11  14        2.43       -4.80     22.40 o 
   3  11  14       54.48       83.97     28.49 o 
   4  11  14       22.40       65.69     26.33 o 
   5  11  14       91.40       55.07     28.08 o 
   6  11  14       20.41       39.15     28.99 o 
  -6  12  14       49.06       18.79     38.51 o 
  -5  12  14        2.34       11.73     28.74 o 
  -4  12  14        3.19       31.07     35.06 o 
  -3  12  14       26.47      -18.00     25.59 o 
  -2  12  14      221.27      267.56    106.21 o 
  -1  12  14        0.07       50.58     33.86 o 
   0  12  14        8.02        1.25     61.52 o 
   1  12  14      843.33      858.86     50.94 o 
   2  12  14        9.55       15.96     25.28 o 
   3  12  14        0.41        3.35     23.92 o 
   4  12  14      183.89      206.40     30.80 o 
   5  12  14       12.79       13.69     27.68 o 
   6  12  14       10.81       16.96     30.91 o 
  -6  13  14      104.57       14.70     39.09 o 
  -5  13  14        1.89        4.50     31.15 o 
  -4  13  14       40.24       52.03     29.24 o 
  -3  13  14       76.32      105.58     29.64 o 
  -2  13  14       17.70       28.93     26.33 o 
  -1  13  14       28.65       69.75     35.03 o 
   0  13  14      295.27      277.52     40.20 o 
   1  13  14        5.06       41.22     25.67 o 
   2  13  14       26.22       -3.05     24.82 o 
   3  13  14       22.72       32.79     28.09 o 
   4  13  14       18.69        6.61     25.85 o 
   5  13  14       94.60      127.09     32.00 o 
  -5  14  14       14.60        4.17     40.84 o 
  -4  14  14        0.35      -17.25     37.44 o 
  -3  14  14       56.25       49.64     30.60 o 
  -2  14  14        4.12       27.21     36.93 o 
  -1  14  14      205.35      244.43     42.96 o 
   0  14  14      478.13      558.64     54.09 o 
   1  14  14       72.13       84.79     27.61 o 
   2  14  14        5.67       24.98     28.05 o 
   3  14  14       13.59       11.31     28.15 o 
   4  14  14        7.83       22.26     30.12 o 
   5  14  14      135.92      113.53     32.09 o 
  -4  15  14      106.15       46.15     47.31 o 
  -3  15  14      400.44      377.54     39.22 o 
  -2  15  14       12.95       70.92     39.52 o 
  -1  15  14       11.96      -16.15     35.35 o 
   0  15  14      287.33      182.48     40.61 o 
   1  15  14       11.91       33.11     27.56 o 
   2  15  14      175.42      208.98     62.67 o 
   3  15  14       81.44      132.77     31.63 o 
   4  15  14      158.72      216.68     37.93 o 
  -3  16  14       47.98       35.97     42.04 o 
  -2  16  14        4.11      -53.58     39.20 o 
  -1  16  14      307.83      348.07    105.36 o 
   0  16  14      177.45      150.82     30.41 o 
   1  16  14       16.97       34.93     29.58 o 
   2  16  14      150.05      177.35     38.50 o 
   3  16  14        3.39        7.01     32.13 o 
  -1  17  14      156.21      136.88     46.47 o 
   0  17  14       26.07      -18.15     32.67 o 
  -9   1  15      152.22       80.05     72.68 o 
  -8   1  15      143.75      177.85     77.68 o 
  -7   1  15        1.48      -12.69     38.84 o 
  -6   1  15      144.32      132.94     36.42 o 
  -5   1  15      177.29      183.22     42.30 o 
  -4   1  15        8.13       19.34     28.21 o 
  -3   1  15        5.33      -16.73     33.07 o 
  -2   1  15        6.28       12.57     26.91 o 
  -1   1  15       37.23       59.48     53.90 o 
   0   1  15      517.69      585.79     35.10 o 
   1   1  15       80.07      118.95     20.76 o 
   2   1  15       31.01       34.87     25.31 o 
   3   1  15      339.45      412.19     35.41 o 
   4   1  15       81.94       25.78     20.65 o 
   5   1  15        3.30        4.00     21.54 o 
   6   1  15       83.91      105.46     29.09 o 
   7   1  15        0.79       -3.23     42.68 o 
   8   1  15       14.55       27.76     32.82 o 
  -8   2  15       24.10       50.94     70.37 o 
  -7   2  15       94.95       73.75     41.60 o 
  -6   2  15        5.98       31.11     35.47 o 
  -5   2  15       46.91       28.30     30.18 o 
  -4   2  15       68.09       66.18     48.84 o 
  -3   2  15        0.04       32.82     30.38 o 
  -2   2  15      235.81      231.70     37.30 o 
  -1   2  15      185.27      219.71     22.93 o 
   0   2  15      177.38      169.76     37.03 o 
   1   2  15        8.07       23.87     24.83 o 
   2   2  15       80.54       84.83     31.92 o 
   3   2  15        6.18        1.72     15.67 o 
   4   2  15      528.98      531.62     30.04 o 
   5   2  15      136.11      155.10     53.35 o 
   6   2  15        0.35        4.33     21.90 o 
   7   2  15      117.07      154.55     51.53 o 
   8   2  15       68.65       95.40     36.16 o 
  -8   3  15       56.00       38.82     42.67 o 
  -7   3  15       91.69       15.25     41.05 o 
  -6   3  15       12.75       19.23     37.52 o 
  -5   3  15        1.34       20.12     30.98 o 
  -4   3  15       87.35      140.44     33.96 o 
  -3   3  15       62.10       64.26     44.61 o 
  -2   3  15        5.86        2.84     19.68 o 
  -1   3  15     1304.42     1313.40     66.83 o 
   0   3  15      182.12      150.30     41.05 o 
   1   3  15      263.39      266.08     25.56 o 
   2   3  15       73.76      105.46     26.53 o 
   3   3  15        0.16        5.82     17.76 o 
   4   3  15        0.14      -12.73     26.55 o 
   5   3  15       25.31       21.35     17.74 o 
   6   3  15       73.22       89.12     27.35 o 
   7   3  15      105.66       72.33     30.32 o 
   8   3  15        0.08      -33.59     32.51 o 
  -8   4  15       44.23       24.91     41.32 o 
  -7   4  15       73.95        3.45     40.20 o 
  -6   4  15       62.73       48.69     36.33 o 
  -5   4  15       49.74       47.81     31.41 o 
  -4   4  15       11.71       29.38     47.30 o 
  -3   4  15       12.48       12.53     22.51 o 
  -2   4  15       12.15       43.47     20.46 o 
  -1   4  15      103.35       64.67     19.69 o 
   0   4  15     1193.31     1315.87     66.77 o 
   1   4  15      208.30      227.64     23.86 o 
   2   4  15       82.06       68.80     23.47 o 
   3   4  15       34.23       33.23     16.91 o 
   4   4  15        7.67       11.08     16.66 o 
   5   4  15       90.47       91.37     21.65 o 
   6   4  15      150.65      177.70     22.87 o 
   7   4  15       10.14       16.30     25.75 o 
   8   4  15        7.33        5.28     35.33 o 
  -8   5  15       19.71      -16.42     43.71 o 
  -7   5  15      169.26      161.12     41.33 o 
  -6   5  15       46.65       32.69     39.61 o 
  -5   5  15       82.33       23.33     36.53 o 
  -4   5  15      120.49      118.16     49.37 o 
  -3   5  15        4.85      -31.71     21.14 o 
  -2   5  15       70.63      114.59     23.38 o 
  -1   5  15       42.40       21.35     24.51 o 
   0   5  15      139.84      138.87     26.21 o 
   1   5  15       54.12       67.22     43.94 o 
   2   5  15        0.37      -28.60     19.07 o 
   3   5  15       22.94        8.90     24.76 o 
   4   5  15      196.02      197.13     41.07 o 
   5   5  15       95.01       94.58     20.34 o 
   6   5  15       26.45       -4.67     20.85 o 
   7   5  15      200.06      225.10     41.38 o 
   8   5  15        0.67        9.18     33.36 o 
  -8   6  15      105.03       73.06     66.14 o 
  -7   6  15      216.97      260.96     94.98 o 
  -6   6  15       76.19       73.85     38.56 o 
  -5   6  15       23.40       92.60     28.20 o 
  -4   6  15        9.48       15.44     23.71 o 
  -3   6  15      630.24      685.35     54.76 o 
  -2   6  15       87.31       89.99     23.29 o 
  -1   6  15       49.70       17.65     22.25 o 
   0   6  15       93.18      127.92     28.88 o 
   1   6  15      157.05      162.80     39.21 o 
   2   6  15       86.39       99.30     40.44 o 
   3   6  15       57.64       68.67     22.42 o 
   4   6  15        0.12      -25.60     17.06 o 
   5   6  15        0.82       -1.11     19.39 o 
   6   6  15      331.55      374.15     28.37 o 
   7   6  15      139.26      142.74     29.42 o 
   8   6  15        6.00       48.14     35.00 o 
  -8   7  15      145.90      198.42     56.91 o 
  -7   7  15      241.16      149.97     59.99 o 
  -6   7  15       22.13       46.91     53.06 o 
  -5   7  15        1.55       24.11     31.59 o 
  -4   7  15       22.37       56.78     29.23 o 
  -3   7  15        0.00       33.51     27.66 o 
  -2   7  15       68.22       36.10     26.64 o 
  -1   7  15       56.08       39.66     22.77 o 
   0   7  15        5.20       -7.05     40.27 o 
   1   7  15       12.52       41.24     20.90 o 
   2   7  15       84.94       94.02     31.50 o 
   3   7  15       34.59        2.95     21.03 o 
   4   7  15       10.51        1.84     21.56 o 
   5   7  15       10.37       -9.51     19.82 o 
   6   7  15       42.59       39.71     22.31 o 
   7   7  15       44.28       37.44     34.14 o 
  -7   8  15      588.32      441.46     75.37 o 
  -6   8  15       12.29       -4.99     36.68 o 
  -5   8  15        2.02        8.94     58.06 o 
  -4   8  15        0.43       29.74     31.39 o 
  -3   8  15      748.94      706.12     54.41 o 
  -2   8  15       69.60       63.58     23.95 o 
  -1   8  15       28.89       20.80     26.84 o 
   0   8  15        2.35       27.84     28.60 o 
   1   8  15        4.90      -19.45     24.52 o 
   2   8  15       17.95        0.85     17.81 o 
   3   8  15       54.61       38.43     23.52 o 
   4   8  15       24.64        4.28     23.03 o 
   5   8  15        0.74      -14.25     25.77 o 
   6   8  15      318.22      378.47     30.53 o 
   7   8  15      589.16      554.78     39.26 o 
  -7   9  15       59.12       46.42     39.11 o 
  -6   9  15      242.61      224.81    135.36 o 
  -5   9  15        2.60      -50.59     33.72 o 
  -4   9  15        0.06       -9.56     32.82 o 
  -3   9  15        2.04       40.59     31.27 o 
  -2   9  15      208.44      189.25     50.76 o 
  -1   9  15       16.15       -1.66     22.62 o 
   0   9  15        7.74       42.20     23.62 o 
   1   9  15        3.32       -7.18     28.16 o 
   2   9  15      760.22      762.48     44.61 o 
   3   9  15      159.24      205.20     27.93 o 
   4   9  15        9.06       37.81     24.99 o 
   5   9  15       29.41       26.28     26.38 o 
   6   9  15      310.24      397.40     70.65 o 
   7   9  15      216.55      235.06     28.49 o 
  -7  10  15      330.39      321.92    141.13 o 
  -6  10  15       15.36       41.02     30.74 o 
  -5  10  15       22.26      -10.95     72.68 o 
  -4  10  15        1.46       -9.85     32.90 o 
  -3  10  15       73.54      106.58     91.13 o 
  -2  10  15        0.85       -5.63     32.27 o 
  -1  10  15      138.85      193.51     34.79 o 
   0  10  15        0.34       12.42     23.98 o 
   1  10  15      100.04      124.97     42.51 o 
   2  10  15        0.10      -21.89     23.92 o 
   3  10  15       13.93       21.70     25.33 o 
   4  10  15        6.11       -8.34     25.02 o 
   5  10  15       31.13       57.12     27.97 o 
   6  10  15        2.18        3.61     30.52 o 
  -6  11  15       69.43       16.64     31.42 o 
  -5  11  15       23.69       15.75     28.62 o 
  -4  11  15        1.70       24.23     26.47 o 
  -3  11  15       37.38       54.41     33.12 o 
  -2  11  15        0.20       -5.68     51.14 o 
  -1  11  15        0.21        8.66     33.83 o 
   0  11  15       34.54       47.95     31.97 o 
   1  11  15       11.84       33.54     24.99 o 
   2  11  15       10.10        8.23     34.13 o 
   3  11  15        0.01       13.97     26.01 o 
   4  11  15        2.57       -5.92     25.87 o 
   5  11  15        8.13        8.40     29.44 o 
   6  11  15      457.98      501.85     42.77 o 
  -6  12  15        3.04      -35.29     39.65 o 
  -5  12  15       12.35       46.19     31.77 o 
  -4  12  15       31.72        7.93     29.36 o 
  -3  12  15       16.64       50.18     37.93 o 
  -2  12  15        1.08      -24.30     25.63 o 
  -1  12  15       76.59       91.60     34.14 o 
   0  12  15       26.28       60.13     35.07 o 
   1  12  15       17.53       -6.87     24.88 o 
   2  12  15        7.72       28.89     26.80 o 
   3  12  15        0.18        2.64     27.91 o 
   4  12  15        7.54      -16.42     27.13 o 
   5  12  15       27.72       45.15     30.85 o 
  -5  13  15        7.42       15.47     33.62 o 
  -4  13  15        0.26       22.75     30.40 o 
  -3  13  15       53.69       26.12     28.19 o 
  -2  13  15       87.54       82.53     28.91 o 
  -1  13  15       51.86       44.87     37.10 o 
   0  13  15      135.67      121.50     36.14 o 
   1  13  15        1.43       -0.34     25.52 o 
   2  13  15       28.35       47.13     27.96 o 
   3  13  15       67.32       79.62     30.00 o 
   4  13  15        1.24       27.55     29.76 o 
   5  13  15       15.10       10.57     32.13 o 
  -4  14  15       33.51       11.81     32.05 o 
  -3  14  15        8.33       40.28     31.52 o 
  -2  14  15       42.29       21.78     38.86 o 
  -1  14  15      870.06      935.58    204.97 o 
   0  14  15      158.87      152.83     40.07 o 
   1  14  15      156.23      232.87     63.05 o 
   2  14  15      122.06      100.54     29.51 o 
   3  14  15       46.04       13.69     29.98 o 
   4  14  15      178.85      210.45     35.39 o 
  -3  15  15       38.51       39.21     32.89 o 
  -2  15  15        3.30      -20.99     40.29 o 
  -1  15  15       21.72      -18.63     39.42 o 
   0  15  15       21.52       77.46     37.77 o 
   1  15  15      182.25      210.88     34.19 o 
   2  15  15       88.72       32.68     32.21 o 
   3  15  15       22.48        0.41     30.36 o 
  -1  16  15      570.93      739.08     80.75 o 
   0  16  15      381.28      420.81     54.99 o 
   1  16  15      198.78      214.67     35.95 o 
  -8   0  16        7.37      -65.37     61.52 o 
  -7   0  16      102.73      102.28     58.45 o 
  -6   0  16       22.31       -8.46     48.45 o 
  -5   0  16      381.46      374.54     66.14 o 
  -4   0  16       86.45      151.50     52.30 o 
  -3   0  16      154.33       50.76     40.76 o 
  -2   0  16       53.26       53.06     39.22 o 
  -1   0  16     3024.63     2611.93    221.57 o 
   0   0  16      179.25      212.26     47.68 o 
   1   0  16        1.73      -14.44     21.42 o 
   2   0  16      756.62      784.19     54.20 o 
   3   0  16       70.55       41.04     25.44 o 
   4   0  16        3.26       22.89     25.67 o 
   5   0  16      771.60      729.12     73.84 o 
   6   0  16       20.37       32.30     42.30 o 
   7   0  16       18.81       14.61     40.76 o 
   8   0  16      296.24      272.25     60.76 o 
  -8   1  16        4.60      -26.31     44.98 o 
  -7   1  16       10.41       -8.42     39.69 o 
  -6   1  16       29.96      -29.85     35.05 o 
  -5   1  16       35.80       40.46     35.78 o 
  -4   1  16        7.61       -5.51     56.91 o 
  -3   1  16       41.23       49.33     71.91 o 
  -2   1  16        0.69      -37.92     25.28 o 
  -1   1  16      146.07      196.53     32.27 o 
   0   1  16        1.86      -14.55     25.91 o 
   1   1  16      837.59      966.13     52.73 o 
   2   1  16      105.67      130.43     22.20 o 
   3   1  16       13.87        8.17     16.90 o 
   4   1  16      154.90      184.12     21.22 o 
   5   1  16        0.23       -0.30     25.79 o 
   6   1  16        2.46      -12.94     26.38 o 
   7   1  16       32.36       19.89     32.30 o 
   8   1  16       33.13        0.87     34.37 o 
  -8   2  16        0.10        0.42     49.22 o 
  -7   2  16      205.07      322.84     51.39 o 
  -6   2  16       18.50      -21.52     39.14 o 
  -5   2  16      204.97      149.28     37.88 o 
  -4   2  16        0.12       30.61     32.08 o 
  -3   2  16        0.03       -4.42     48.83 o 
  -2   2  16       20.71       55.41     52.30 o 
  -1   2  16      631.32      699.81     93.83 o 
   0   2  16        1.58      -11.14     19.25 o 
   1   2  16        5.96      -18.84     19.20 o 
   2   2  16        0.24       30.49     20.88 o 
   3   2  16        0.50       15.10     18.65 o 
   4   2  16       14.25       26.64     21.89 o 
   5   2  16      406.00      449.68     54.62 o 
   6   2  16      104.00      118.85     29.34 o 
   7   2  16        4.03       10.93     30.87 o 
   8   2  16       26.50        2.17     34.27 o 
  -8   3  16       14.29      -45.03     45.29 o 
  -7   3  16        0.02       -7.82     39.97 o 
  -6   3  16       18.38      -28.89     35.07 o 
  -5   3  16        0.31      -46.06     35.33 o 
  -4   3  16        4.43       -1.40     42.68 o 
  -3   3  16       15.50      -28.72     33.07 o 
  -2   3  16       55.56       42.58     33.45 o 
  -1   3  16       67.14       73.94     29.70 o 
   0   3  16       42.67       43.66     19.69 o 
   1   3  16      322.76      329.97     27.42 o 
   2   3  16        6.33       -2.48     20.96 o 
   3   3  16       14.11       -4.61     16.42 o 
   4   3  16        2.34      -23.54     20.36 o 
   5   3  16        0.06       29.65     25.12 o 
   6   3  16       51.01       52.03     24.39 o 
   7   3  16       64.60       61.96     33.70 o 
   8   3  16        3.45       42.14     37.79 o 
  -8   4  16        0.00      -22.45     45.35 o 
  -7   4  16       71.01       93.02     59.22 o 
  -6   4  16      202.60      204.54     40.14 o 
  -5   4  16      125.13      193.63     84.60 o 
  -4   4  16       52.63       40.71     41.91 o 
  -3   4  16        2.75       15.38     48.45 o 
  -2   4  16       11.17      -15.07     25.12 o 
  -1   4  16       39.05       60.59     31.22 o 
   0   4  16      457.97      329.93     28.41 o 
   1   4  16      208.33      188.71     59.93 o 
   2   4  16       21.62       49.90     22.68 o 
   3   4  16        2.94       -0.88     39.72 o 
   4   4  16       15.02       31.14     20.98 o 
   5   4  16       17.85       16.69     19.77 o 
   6   4  16      123.57      105.70     26.00 o 
   7   4  16        3.87       19.28     31.96 o 
  -8   5  16      127.55      130.43     46.47 o 
  -7   5  16        2.69        5.02     56.91 o 
  -6   5  16       30.53      142.96     39.75 o 
  -5   5  16        4.55      -12.14     56.14 o 
  -4   5  16      261.69      342.94     43.75 o 
  -3   5  16       11.86       10.99     22.80 o 
  -2   5  16       10.08       41.03     44.84 o 
  -1   5  16       87.81      122.58     23.63 o 
   0   5  16        4.39       27.26     45.42 o 
   1   5  16       43.84       48.97     43.08 o 
   2   5  16      621.73      641.00     40.84 o 
   3   5  16        6.58       45.19     28.25 o 
   4   5  16        3.06       -2.27     22.99 o 
   5   5  16      115.40      127.99     22.12 o 
   6   5  16        0.69       21.81     21.65 o 
   7   5  16       10.58        5.37     27.95 o 
  -7   6  16       23.42      -20.28     40.77 o 
  -6   6  16       68.18       14.60     36.33 o 
  -5   6  16      162.23       96.90     37.52 o 
  -4   6  16       18.48       19.60     25.97 o 
  -3   6  16      232.78      188.87     33.46 o 
  -2   6  16      366.67      367.64     32.00 o 
  -1   6  16       25.25       11.79     27.61 o 
   0   6  16      225.49      224.39     26.75 o 
   1   6  16      142.72      135.33     26.65 o 
   2   6  16        0.06       45.91     29.78 o 
   3   6  16       26.64       28.86     28.79 o 
   4   6  16       36.34       62.97     23.79 o 
   5   6  16        0.42      -14.92     19.88 o 
   6   6  16       16.02       38.74     22.96 o 
   7   6  16       46.73       59.41     29.08 o 
  -7   7  16       66.46      179.68     46.44 o 
  -6   7  16       18.00       11.18     38.34 o 
  -5   7  16       19.04       95.38     37.96 o 
  -4   7  16       12.17       32.71     40.51 o 
  -3   7  16       50.40       63.66     34.66 o 
  -2   7  16      112.86      102.37     24.94 o 
  -1   7  16       58.15       66.57     24.53 o 
   0   7  16       17.61       28.03     23.64 o 
   1   7  16        0.09      -33.81     22.54 o 
   2   7  16     1235.88     1193.28    116.50 o 
   3   7  16      168.73      165.15     25.37 o 
   4   7  16        0.21       -0.03     24.37 o 
   5   7  16       27.15       65.26     27.76 o 
   6   7  16      113.80      118.39     25.05 o 
   7   7  16       18.15       53.06     30.45 o 
  -7   8  16       27.67       50.76     59.99 o 
  -6   8  16        3.73       23.07     57.68 o 
  -5   8  16       95.77       50.86     35.79 o 
  -4   8  16       11.04       -4.68     27.39 o 
  -3   8  16      243.50      319.97     36.07 o 
  -2   8  16      136.07       97.58     26.27 o 
  -1   8  16        6.08      -35.07     23.38 o 
   0   8  16       67.00       15.52     23.38 o 
   1   8  16       32.42       24.04     23.81 o 
   2   8  16       29.56       54.65     28.27 o 
   3   8  16       77.94      153.78     25.78 o 
   4   8  16        2.29       27.23     25.09 o 
   5   8  16       18.27       35.75     25.67 o 
   6   8  16       21.27       13.64     27.83 o 
   7   8  16      106.11      107.72     28.36 o 
  -7   9  16       19.08       29.99     55.37 o 
  -6   9  16       16.65      -31.65     39.42 o 
  -5   9  16        7.83       85.64     38.32 o 
  -4   9  16       21.18       40.29     35.79 o 
  -3   9  16       16.12        9.97     27.01 o 
  -2   9  16      167.55      132.49     44.72 o 
  -1   9  16      110.69      112.54     27.33 o 
   0   9  16        0.15       33.93     26.10 o 
   1   9  16       23.94      -10.04     25.17 o 
   2   9  16      197.17      122.52     32.15 o 
   3   9  16       32.85       52.96     24.66 o 
   4   9  16        1.00       24.10     25.33 o 
   5   9  16       98.92      105.61     30.62 o 
   6   9  16      187.22      253.36     36.10 o 
  -6  10  16        7.16      -25.95     32.41 o 
  -5  10  16        0.27      -37.41     37.88 o 
  -4  10  16       46.92      113.69     38.97 o 
  -3  10  16        0.65       17.10     67.68 o 
  -2  10  16       22.72        6.71     25.15 o 
  -1  10  16       85.95      148.90     29.48 o 
   0  10  16      264.21      290.68     32.34 o 
   1  10  16       55.36       82.23     45.85 o 
   2  10  16        8.49       -8.61     25.71 o 
   3  10  16        2.61       -2.84     24.24 o 
   4  10  16        3.28        5.50     27.53 o 
   5  10  16        5.84       21.29     29.14 o 
   6  10  16      143.74      253.54     36.11 o 
  -6  11  16        8.34       25.47     41.53 o 
  -5  11  16       17.32       26.69     34.57 o 
  -4  11  16        7.23       17.38     38.20 o 
  -3  11  16        5.84       12.50     35.62 o 
  -2  11  16       22.82      -35.61     35.84 o 
  -1  11  16       11.06       10.89     29.04 o 
   0  11  16        0.01      -19.42     27.38 o 
   1  11  16      188.16      217.56     36.96 o 
   2  11  16      133.60      179.47     29.47 o 
   3  11  16       10.13       11.14     27.96 o 
   4  11  16        1.42       -7.52     26.93 o 
   5  11  16        0.83       15.33     31.07 o 
  -5  12  16       21.93        9.05     39.47 o 
  -4  12  16      200.14      211.56     34.02 o 
  -3  12  16        0.89        1.56     28.12 o 
  -2  12  16        1.21        0.51     38.02 o 
  -1  12  16      264.87      259.97     43.41 o 
   0  12  16       36.52       85.83     37.23 o 
   1  12  16        9.27       48.04     34.60 o 
   2  12  16       76.02       83.50     29.67 o 
   3  12  16        2.33       40.65     28.05 o 
   4  12  16        0.56       33.10     32.09 o 
   5  12  16        4.31       11.88     32.63 o 
  -4  13  16       10.62       17.67     33.35 o 
  -3  13  16      113.57      104.10     31.26 o 
  -2  13  16       10.83      -32.74     40.23 o 
  -1  13  16        2.82      -31.25     35.79 o 
   0  13  16       74.80       58.80     32.18 o 
   1  13  16       37.10       88.45     36.93 o 
   2  13  16       11.40        1.46     29.10 o 
   3  13  16       13.45       -3.19     31.26 o 
   4  13  16        5.38       44.88     33.46 o 
  -3  14  16       14.48        2.93     32.11 o 
  -2  14  16       11.99       29.61     43.25 o 
  -1  14  16      172.48      160.56     40.93 o 
   0  14  16      106.17      138.47     41.78 o 
   1  14  16       75.03       66.49     38.02 o 
   2  14  16      105.26      143.79     31.89 o 
   3  14  16       44.84      110.78     31.87 o 
  -2  15  16        2.80       69.77     46.76 o 
  -1  15  16        2.09       63.38     42.16 o 
   0  15  16       78.23      164.93     45.64 o 
   1  15  16       14.89       34.46     42.08 o 
   2  15  16       19.92       -1.01     32.56 o 
  -8   1  17      289.88      281.28     59.60 o 
  -7   1  17        7.62       16.05     44.43 o 
  -6   1  17       47.79       35.54     41.16 o 
  -5   1  17     1124.10     1273.66    115.37 o 
  -4   1  17        2.57      -27.81     32.61 o 
  -3   1  17       28.63       63.82     31.27 o 
  -2   1  17      867.25      972.05     70.42 o 
  -1   1  17      222.58      103.90     31.73 o 
   0   1  17       94.22       83.98     30.63 o 
   1   1  17      747.40      762.94     44.82 o 
   2   1  17        0.36        2.79     21.46 o 
   3   1  17        1.12      -16.09     39.30 o 
   4   1  17        2.18        8.00     19.94 o 
   5   1  17       61.49       69.30     28.55 o 
   6   1  17        0.14        1.54     29.23 o 
   7   1  17       10.15       25.89     32.41 o 
  -8   2  17        8.41      -51.51     51.39 o 
  -7   2  17       16.94       18.74     44.66 o 
  -6   2  17      289.37      399.24     65.76 o 
  -5   2  17      129.21       41.25     36.15 o 
  -4   2  17        1.67       30.73     68.45 o 
  -3   2  17       26.55       -5.03     31.86 o 
  -2   2  17        6.25      -37.79     30.76 o 
  -1   2  17       40.24       12.69     31.54 o 
   0   2  17      311.07      379.96     43.45 o 
   1   2  17      264.37      219.68     25.92 o 
   2   2  17      293.18      337.59     53.47 o 
   3   2  17       25.70       -2.66     23.88 o 
   4   2  17        0.33      -20.76     22.06 o 
   5   2  17      110.59      133.77     26.39 o 
   6   2  17       28.03       36.50     48.45 o 
   7   2  17        0.18      -20.47     33.98 o 
  -7   3  17        1.34      -30.06     44.80 o 
  -6   3  17       75.22       66.50     57.68 o 
  -5   3  17        5.99       13.40     40.49 o 
  -4   3  17       30.67      -13.51     37.30 o 
  -3   3  17       65.73      101.57     32.33 o 
  -2   3  17       44.54       40.39     33.16 o 
  -1   3  17      610.40      462.16     43.50 o 
   0   3  17        0.06       12.93     22.55 o 
   1   3  17      161.63      130.83     26.99 o 
   2   3  17      124.27       96.92     29.91 o 
   3   3  17        3.21       -3.79     30.80 o 
   4   3  17       25.90       48.60     23.09 o 
   5   3  17        1.33        7.39     25.42 o 
   6   3  17       46.91       10.12     38.84 o 
   7   3  17        1.02       -0.53     34.79 o 
  -7   4  17        0.01      -10.99     42.69 o 
  -6   4  17       47.03       75.52     40.40 o 
  -5   4  17        5.66       10.55     36.89 o 
  -4   4  17       66.59       -2.70     48.07 o 
  -3   4  17        0.04      -27.43     33.70 o 
  -2   4  17      117.64       83.79     68.45 o 
  -1   4  17       96.33      124.83     25.80 o 
   0   4  17      477.49      478.75     47.58 o 
   1   4  17       77.89       79.22     53.30 o 
   2   4  17        9.64        3.72     23.43 o 
   3   4  17        2.07       26.74     22.97 o 
   4   4  17       47.84       60.16     36.15 o 
   5   4  17      112.71       93.51     26.73 o 
   6   4  17        1.59       18.56     26.00 o 
   7   4  17      169.97      131.45     35.54 o 
  -7   5  17       12.28      -15.04     45.29 o 
  -6   5  17       14.10       51.21     40.74 o 
  -5   5  17        0.01       -0.71     35.00 o 
  -4   5  17        7.86       41.10     33.70 o 
  -3   5  17        8.40       19.40     33.36 o 
  -2   5  17        0.13       -2.19     24.43 o 
  -1   5  17      318.84      336.81     31.05 o 
   0   5  17       52.82       65.54     28.50 o 
   1   5  17       33.69       47.26     23.09 o 
   2   5  17        7.58        7.84     38.39 o 
   3   5  17       12.03      -42.54     28.36 o 
   4   5  17        0.17       -8.48     42.68 o 
   5   5  17       83.66      106.08     36.27 o 
   6   5  17      229.12      265.66     49.56 o 
   7   5  17        7.08       29.46     36.42 o 
  -7   6  17       68.16      102.33     46.62 o 
  -6   6  17       68.08       90.85     43.65 o 
  -5   6  17       74.57       68.51     38.81 o 
  -4   6  17       60.24       76.03     35.78 o 
  -3   6  17       18.67      -20.75     31.27 o 
  -2   6  17      219.93      245.49     40.46 o 
  -1   6  17       22.69       53.18     24.49 o 
   0   6  17       11.92       29.80     23.81 o 
   1   6  17       50.86       15.07     23.23 o 
   2   6  17       69.83       66.40     26.35 o 
   3   6  17       78.99       61.94     31.53 o 
   4   6  17       21.34       12.20     40.76 o 
   5   6  17        4.86       19.68     26.19 o 
   6   6  17        2.43       29.53     33.24 o 
   7   6  17      794.46      762.40     49.86 o 
  -7   7  17       69.18       86.48     45.10 o 
  -6   7  17       41.13       60.68     41.03 o 
  -5   7  17        0.16      -12.49     36.79 o 
  -4   7  17       34.39      -15.63     37.25 o 
  -3   7  17      112.62      116.05     28.92 o 
  -2   7  17       22.74       27.19     25.24 o 
  -1   7  17      136.66      135.78     27.11 o 
   0   7  17        5.98        3.38     28.71 o 
   1   7  17        0.45       -8.76     24.72 o 
   2   7  17      283.58      225.81     29.11 o 
   3   7  17      225.34      316.30     73.83 o 
   4   7  17        0.01       21.67     26.95 o 
   5   7  17       77.63      102.31     27.76 o 
   6   7  17        7.84        5.80     28.31 o 
  -6   8  17        4.86      -19.06     40.60 o 
  -5   8  17      251.68      333.73     71.52 o 
  -4   8  17        8.41       -2.16     30.24 o 
  -3   8  17      166.89      217.53     31.75 o 
  -2   8  17      299.68      282.71     32.59 o 
  -1   8  17        0.06       18.55     32.42 o 
   0   8  17       27.09      -19.92     33.01 o 
   1   8  17      107.65       67.17     25.33 o 
   2   8  17        9.13      -19.76     28.08 o 
   3   8  17        8.97      -30.72     30.87 o 
   4   8  17       68.08        7.94     26.08 o 
   5   8  17       11.94       52.46     29.07 o 
   6   8  17        6.20       10.87     31.41 o 
  -6   9  17      100.85      154.42     43.41 o 
  -5   9  17       51.34       60.16     38.88 o 
  -4   9  17        5.35       28.35     30.71 o 
  -3   9  17        1.46       -9.18     28.80 o 
  -2   9  17      230.66      171.86     30.03 o 
  -1   9  17        0.22      -15.55     26.73 o 
   0   9  17        4.97        0.42     25.23 o 
   1   9  17      106.75      116.43     38.50 o 
   2   9  17      122.63       55.16     32.10 o 
   3   9  17        0.15       -5.81     27.17 o 
   4   9  17        0.02       53.23     29.55 o 
   5   9  17        7.99       25.68     31.31 o 
   6   9  17      224.89      232.74     34.79 o 
  -5  10  17       29.96       42.11     78.44 o 
  -4  10  17        2.15      -37.72     38.20 o 
  -3  10  17      216.70      221.61     48.24 o 
  -2  10  17        3.77       19.84     29.93 o 
  -1  10  17        0.64      -16.67     29.07 o 
   0  10  17      163.59      250.90     32.43 o 
   1  10  17       40.59       13.18     27.52 o 
   2  10  17       51.41      111.32     38.75 o 
   3  10  17        0.00        7.66     26.20 o 
   4  10  17        1.74       -3.10     29.36 o 
   5  10  17       20.43       40.47     31.37 o 
  -5  11  17        1.00      -25.20     31.09 o 
  -4  11  17        0.13       85.21     39.42 o 
  -3  11  17        0.46      -11.46     39.05 o 
  -2  11  17      415.46      370.00     39.01 o 
  -1  11  17        7.60       18.25     30.06 o 
   0  11  17        0.46      -24.59     29.14 o 
   1  11  17       10.54        1.10     38.05 o 
   2  11  17        4.35      -36.84     68.45 o 
   3  11  17        1.39       10.42     30.01 o 
   4  11  17        0.88      -31.45     30.19 o 
   5  11  17       27.07       29.79     31.55 o 
  -4  12  17        0.01        1.92     32.92 o 
  -3  12  17       59.79       80.28     31.96 o 
  -2  12  17        8.99       53.05     40.99 o 
  -1  12  17        7.56       10.83     31.45 o 
   0  12  17      133.19      147.15     33.71 o 
   1  12  17        0.47      -49.28     39.42 o 
   2  12  17       42.87       73.33     38.88 o 
   3  12  17        0.27      -12.52     30.09 o 
   4  12  17        0.31       -9.29     30.63 o 
  -3  13  17        1.42       -6.59     33.79 o 
  -2  13  17      451.88      499.44     55.82 o 
  -1  13  17       57.33      112.65     45.41 o 
   0  13  17       15.70       15.49     32.99 o 
   1  13  17       29.09       90.48     38.27 o 
   2  13  17        1.43        0.70     28.46 o 
   3  13  17       21.80        5.44     31.75 o 
  -2  14  17       42.38      -25.27     42.87 o 
  -1  14  17      321.91      321.22     52.54 o 
   0  14  17      284.64      192.89     45.66 o 
   1  14  17      157.97      158.79     44.84 o 
   2  14  17      119.94      169.05     33.85 o 
  -7   0  18       66.06       23.07     73.83 o 
  -6   0  18       79.62      127.66     69.98 o 
  -5   0  18        0.81      -31.53     58.45 o 
  -4   0  18       46.04       42.30     52.30 o 
  -3   0  18      216.55      218.42     53.07 o 
  -2   0  18        9.15       -6.92     42.30 o 
  -1   0  18      524.71      397.62     63.84 o 
   0   0  18    12879.70    11370.36    923.46 o 
   1   0  18       83.61       70.75     48.45 o 
   2   0  18       90.33        9.23     47.68 o 
   3   0  18        8.59       28.84     60.76 o 
   4   0  18        7.30       -6.17     49.22 o 
   5   0  18        0.08       13.84     42.30 o 
   6   0  18      321.90      273.79     55.37 o 
   7   0  18        7.32       47.68     53.06 o 
  -7   1  18       19.06      -24.19     47.23 o 
  -6   1  18       20.93       -8.28     53.06 o 
  -5   1  18        2.74      -44.22     47.30 o 
  -4   1  18        0.97       26.47     37.96 o 
  -3   1  18        5.06      -24.35     33.28 o 
  -2   1  18        1.69       -8.50     32.03 o 
  -1   1  18     1372.91     1247.79     91.53 o 
   0   1  18      510.95      567.23     63.83 o 
   1   1  18      247.95      220.90     36.33 o 
   2   1  18       25.54       32.73     24.33 o 
   3   1  18        2.10       -7.55     32.84 o 
   4   1  18       13.37       30.33     24.19 o 
   5   1  18        0.12       33.04     43.84 o 
   6   1  18       29.89       31.75     33.44 o 
   7   1  18       46.98       16.19     34.49 o 
  -7   2  18       11.71      112.34     50.12 o 
  -6   2  18       33.45      -27.03     49.99 o 
  -5   2  18        1.97       11.02     39.85 o 
  -4   2  18       39.51      121.16     37.18 o 
  -3   2  18       11.07      -11.45     40.76 o 
  -2   2  18       26.53        2.37     30.44 o 
  -1   2  18        4.48       48.18     37.30 o 
   0   2  18     3323.00     3124.12    187.95 o 
   1   2  18        4.61      -17.17     30.15 o 
   2   2  18       61.94       87.35     25.78 o 
   3   2  18        5.43       24.64     25.51 o 
   4   2  18       61.68       82.84     37.30 o 
   5   2  18       12.06       18.80     30.32 o 
   6   2  18       13.93       22.71     34.61 o 
   7   2  18        4.21       16.82     37.25 o 
  -7   3  18        5.73       -4.88     49.26 o 
  -6   3  18        9.03      -15.00     41.87 o 
  -5   3  18        1.69        3.72     39.42 o 
  -4   3  18        3.64       31.00     35.88 o 
  -3   3  18       31.72       72.62     36.09 o 
  -2   3  18       14.33      -47.12     31.41 o 
  -1   3  18     1186.42     1306.06     89.47 o 
   0   3  18      228.45      182.77     35.78 o 
   1   3  18      171.23      169.00     55.33 o 
   2   3  18        0.11       -8.29     23.62 o 
   3   3  18       54.07       19.75     26.12 o 
   4   3  18        2.78       18.46     32.32 o 
   5   3  18       17.99       24.31     26.50 o 
   6   3  18        1.80       11.73     32.90 o 
  -7   4  18       28.86      -50.75     42.48 o 
  -6   4  18        0.39      -45.26     42.04 o 
  -5   4  18        0.21        5.77     42.68 o 
  -4   4  18       14.98       15.01     37.42 o 
  -3   4  18        7.57       61.09     37.51 o 
  -2   4  18        9.83       -5.04     34.53 o 
  -1   4  18        2.34       25.91     34.21 o 
   0   4  18       14.01      -34.58     24.66 o 
   1   4  18        0.00       23.67     24.03 o 
   2   4  18       62.77       55.02     24.74 o 
   3   4  18       12.84       23.97     31.94 o 
   4   4  18       37.41       70.76     78.83 o 
   5   4  18       14.31       -1.41     35.38 o 
   6   4  18       32.84       24.95     33.98 o 
  -7   5  18       96.73       68.23     73.44 o 
  -6   5  18      123.04       60.39     59.22 o 
  -5   5  18       26.98       14.08     42.37 o 
  -4   5  18        3.69        3.22     39.14 o 
  -3   5  18       81.58      -20.37     34.92 o 
  -2   5  18        5.66       19.96     35.62 o 
  -1   5  18        5.05       42.16     25.45 o 
   0   5  18        0.09      -29.42     24.44 o 
   1   5  18        2.93       -5.14     24.45 o 
   2   5  18        6.39      -18.68     24.76 o 
   3   5  18       82.06       41.42     32.50 o 
   4   5  18       35.41       28.89     33.78 o 
   5   5  18       21.23       70.55     48.83 o 
   6   5  18      289.39      331.47     62.29 o 
  -6   6  18       26.41       23.39     43.75 o 
  -5   6  18       15.78       10.87     39.20 o 
  -4   6  18        1.88       28.68     38.20 o 
  -3   6  18       50.14       70.18     37.10 o 
  -2   6  18       18.97      -21.95     32.07 o 
  -1   6  18        7.13        2.85     26.62 o 
   0   6  18        3.06      -29.50     25.45 o 
   1   6  18        0.28      -26.67     31.66 o 
   2   6  18       14.31       34.86     25.59 o 
   3   6  18        1.03       20.52     33.99 o 
   4   6  18       25.93       62.38     38.45 o 
   5   6  18        2.61       43.53     37.78 o 
   6   6  18        0.91       42.80     32.61 o 
  -6   7  18       12.61       22.97     75.75 o 
  -5   7  18        2.25       62.17     44.04 o 
  -4   7  18        7.84       65.01     41.03 o 
  -3   7  18      359.37      417.32     48.86 o 
  -2   7  18       12.17       16.37     27.86 o 
  -1   7  18        0.24      -24.04     26.16 o 
   0   7  18        0.21        3.75     31.34 o 
   1   7  18        1.56      -15.71     26.31 o 
   2   7  18       20.65        3.18     32.32 o 
   3   7  18      274.63      299.20    128.05 o 
   4   7  18        7.20       48.32     34.71 o 
   5   7  18        0.21        1.56     30.52 o 
   6   7  18      161.93      125.35     34.65 o 
  -6   8  18       54.29       86.83     46.18 o 
  -5   8  18       27.42       30.19     38.88 o 
  -4   8  18       37.30       78.36     53.06 o 
  -3   8  18       46.60       38.07     30.88 o 
  -2   8  18       39.29        0.74     29.22 o 
  -1   8  18       13.25        9.34     27.73 o 
   0   8  18       46.16       41.86     27.34 o 
   1   8  18       54.05       81.20     27.83 o 
   2   8  18       18.89      -15.62     34.55 o 
   3   8  18       45.99       65.85     35.30 o 
   4   8  18        1.73       27.14     36.16 o 
   5   8  18       13.90       54.74     30.52 o 
  -5   9  18        1.02       45.37     44.59 o 
  -4   9  18        7.73        8.33     40.14 o 
  -3   9  18      219.26      189.07     32.70 o 
  -2   9  18        1.29       35.91     28.81 o 
  -1   9  18       11.04        2.79     29.13 o 
   0   9  18        5.36        2.47     29.11 o 
   1   9  18        1.79        8.48     29.36 o 
   2   9  18      127.37      142.45     36.52 o 
   3   9  18      179.51      202.56     42.46 o 
   4   9  18       21.93        8.86     28.76 o 
   5   9  18        0.82       38.98     33.04 o 
  -5  10  18        0.93       38.16     42.87 o 
  -4  10  18        3.76       12.15     34.25 o 
  -3  10  18       19.88       32.30     31.19 o 
  -2  10  18        2.22      -29.03     31.26 o 
  -1  10  18        0.28        1.77     37.58 o 
   0  10  18       15.07       37.57     27.80 o 
   1  10  18        8.27        2.27     37.99 o 
   2  10  18        7.81       -9.57     42.30 o 
   3  10  18       34.66       62.13     38.81 o 
   4  10  18        0.31       -1.91     32.03 o 
  -4  11  18        4.50      -23.07     43.69 o 
  -3  11  18        0.00       -0.39     32.36 o 
  -2  11  18       11.46        5.54     31.94 o 
  -1  11  18       22.91      -25.57     31.51 o 
   0  11  18       66.24       96.50     33.59 o 
   1  11  18       40.80       50.68     39.83 o 
   2  11  18        0.03      -17.65     39.50 o 
   3  11  18       28.16       66.04     39.36 o 
   4  11  18        7.52       28.14     32.85 o 
  -3  12  18       12.37       12.07     36.51 o 
  -2  12  18        1.17      -18.78     32.50 o 
  -1  12  18       75.64      113.51     36.17 o 
   0  12  18       61.34       82.02     32.34 o 
   1  12  18        7.63      -11.35     41.61 o 
   2  12  18        6.41       30.46     40.51 o 
   3  12  18       91.69       56.88     32.31 o 
  -2  13  18        0.18       43.57     34.43 o 
  -1  13  18        5.62      -12.48     32.64 o 
   0  13  18        2.76       46.65     40.73 o 
   1  13  18       37.78      -16.05     56.14 o 
  -6   1  19       20.91        5.09     47.52 o 
  -5   1  19       14.26      -15.16     41.05 o 
  -4   1  19       52.34       -0.65     37.96 o 
  -3   1  19        7.26       -0.20     58.83 o 
  -2   1  19       22.00      -26.53     49.60 o 
  -1   1  19      161.99      183.42     38.61 o 
   0   1  19        9.34      -45.26     33.41 o 
   1   1  19      138.58      253.23     37.52 o 
   2   1  19      162.11      224.85     39.22 o 
   3   1  19        0.55      -15.44     36.16 o 
   4   1  19        0.08       29.71     35.76 o 
   5   1  19      452.94      490.72     45.68 o 
   6   1  19        0.30        3.76     35.62 o 
  -6   2  19       11.50       -6.03     48.91 o 
  -5   2  19       77.20       78.34    101.90 o 
  -4   2  19       21.15      -57.81     78.44 o 
  -3   2  19        8.31      -54.31     38.27 o 
  -2   2  19        1.03       -9.28     34.50 o 
  -1   2  19        0.20       68.60     33.16 o 
   0   2  19        0.16       -1.15     34.25 o 
   1   2  19       73.66       38.75     51.14 o 
   2   2  19       23.15       37.56     36.70 o 
   3   2  19        4.85       12.30     50.39 o 
   4   2  19      172.25      120.87     34.49 o 
   5   2  19       28.99       -8.46     46.14 o 
   6   2  19       63.69      155.74     88.06 o 
  -6   3  19        1.15      -12.53     45.67 o 
  -5   3  19        0.16      -24.47     48.83 o 
  -4   3  19       27.79       20.17     39.60 o 
  -3   3  19       15.52      -27.73     36.79 o 
  -2   3  19        9.05      -38.45     33.17 o 
  -1   3  19       52.46       18.21     38.84 o 
   0   3  19       10.82      -23.64     30.94 o 
   1   3  19       59.80       43.04     51.14 o 
   2   3  19       65.22       44.82     27.01 o 
   3   3  19        1.22        7.06     27.36 o 
   4   3  19       46.77       80.45     36.95 o 
   5   3  19       34.13       17.69     46.14 o 
   6   3  19        1.27       23.07     51.53 o 
  -6   4  19        0.17      -24.32     47.94 o 
  -5   4  19       50.08      -10.38     58.06 o 
  -4   4  19        9.69      -57.64     38.43 o 
  -3   4  19       14.89       80.75     36.98 o 
  -2   4  19        2.37      -43.13     35.47 o 
  -1   4  19       10.54       17.85     32.90 o 
   0   4  19       15.15      -48.61     33.39 o 
   1   4  19        0.05       16.39     31.12 o 
   2   4  19       14.36       63.57     32.75 o 
   3   4  19        7.54       23.32     33.95 o 
   4   4  19       17.85       18.88     36.02 o 
   5   4  19        7.74       -9.57     37.50 o 
   6   4  19        2.88       -2.31     51.53 o 
  -6   5  19        5.51      -29.19     47.27 o 
  -5   5  19       12.80       17.31     44.58 o 
  -4   5  19        6.74      -30.38     37.52 o 
  -3   5  19       30.05       36.53     45.76 o 
  -2   5  19        0.41        3.85     36.63 o 
  -1   5  19       26.04       59.64     51.53 o 
   0   5  19        2.67        4.75     34.37 o 
   1   5  19        0.09       12.03     26.56 o 
   2   5  19        1.25      -36.10     25.64 o 
   3   5  19        0.03      -13.04     56.53 o 
   4   5  19       34.96       28.45     36.57 o 
   5   5  19        3.65       25.38     41.53 o 
  -6   6  19        1.26      -33.89     48.11 o 
  -5   6  19        8.81        3.77     44.86 o 
  -4   6  19       53.97       60.07     61.52 o 
  -3   6  19       32.97       34.61     38.07 o 
  -2   6  19        0.02       39.72     37.42 o 
  -1   6  19        0.42       33.35     38.07 o 
   0   6  19        0.09        9.80     26.79 o 
   1   6  19        0.04      -11.53     27.16 o 
   2   6  19        2.34      -24.45     27.57 o 
   3   6  19        0.42       33.68     34.82 o 
   4   6  19        0.05      -24.19     37.51 o 
   5   6  19        9.23      -12.26     39.85 o 
  -5   7  19        3.38       15.91     46.14 o 
  -4   7  19       16.00        8.10     58.45 o 
  -3   7  19       17.60        0.20     37.25 o 
  -2   7  19        6.76      -21.42     34.79 o 
  -1   7  19        1.05      -22.10     28.95 o 
   0   7  19        0.02      -42.39     28.26 o 
   1   7  19        8.10      -39.01     28.18 o 
   2   7  19       25.02       19.44     34.14 o 
   3   7  19       69.10      102.22     88.06 o 
   4   7  19        4.89        1.34     39.73 o 
   5   7  19        8.72       25.18     41.56 o 
  -5   8  19        9.85       53.28     47.58 o 
  -4   8  19        7.18       11.89     44.86 o 
  -3   8  19        0.47      -37.95     59.22 o 
  -2   8  19        0.33      -16.53     48.07 o 
  -1   8  19       20.45       23.20     47.46 o 
   0   8  19        0.31        5.16     29.70 o 
   1   8  19       15.85       -2.28     41.68 o 
   2   8  19      176.55       88.93     37.65 o 
   3   8  19        0.77       17.73     37.22 o 
   4   8  19        2.08       -9.66     38.87 o 
  -4   9  19       25.75       49.01     43.89 o 
  -3   9  19        0.04      -44.22     38.61 o 
  -2   9  19      120.19      106.22     33.37 o 
  -1   9  19      105.38      148.37     33.30 o 
   0   9  19        0.36      -33.64     30.89 o 
   1   9  19        4.79        6.32     30.41 o 
   2   9  19       21.47       -0.13     37.42 o 
   3   9  19        6.50      -21.22     37.70 o 
   4   9  19       33.83       71.58     41.53 o 
  -4  10  19        4.08       -5.33     56.53 o 
  -3  10  19      119.75      138.92     35.37 o 
  -2  10  19        0.02       -5.47     34.07 o 
  -1  10  19       33.93       27.20     32.63 o 
   0  10  19       49.02       30.13     32.66 o 
   1  10  19       37.32        7.93     37.96 o 
   2  10  19       38.64      102.19     40.99 o 
   3  10  19       23.70       21.59     40.69 o 
  -3  11  19        5.28        6.59     34.46 o 
  -2  11  19       38.94       55.78     50.48 o 
  -1  11  19        1.32      -39.33     34.52 o 
   0  11  19       21.78      -12.11     34.85 o 
   1  11  19       32.23       26.84     39.65 o 
   2  11  19      103.06       51.32     44.31 o 
  -1  12  19        6.70       26.11     35.79 o 
   0  12  19      216.11      199.18     37.73 o 
   1  12  19       34.91        7.53     42.67 o 
  -6   0  20       42.12       33.84     68.45 o 
  -5   0  20       67.06       98.44     71.52 o 
  -4   0  20       58.28       18.46     63.83 o 
  -3   0  20        4.01        0.77     52.30 o 
  -2   0  20       45.92       82.29     50.76 o 
  -1   0  20       30.35       26.15     52.30 o 
   0   0  20      223.22      135.36     57.68 o 
   1   0  20        2.54       -2.31     53.83 o 
   2   0  20        3.48       -7.69     54.60 o 
   3   0  20        1.60      -35.38     49.99 o 
  -6   1  20       11.41        4.23     47.85 o 
  -5   1  20       63.13       51.08     46.71 o 
  -4   1  20        0.21      -60.33     43.71 o 
  -3   1  20        0.39        8.31     39.40 o 
  -2   1  20       15.67      -19.00     35.30 o 
  -1   1  20      248.67      287.60    120.74 o 
   0   1  20       19.79       38.91     58.83 o 
   1   1  20       40.05      102.53     39.11 o 
   2   1  20        1.19       15.96     39.42 o 
   3   1  20        0.72       10.00     41.33 o 
   4   1  20       15.03       28.45     62.29 o 
   5   1  20        1.24       18.46     49.22 o 
  -6   2  20       10.30      -24.48     50.98 o 
  -5   2  20       80.35       31.98     85.37 o 
  -4   2  20        3.06        4.48     43.02 o 
  -3   2  20        0.01      -27.73     37.51 o 
  -2   2  20       28.30       17.69     39.70 o 
  -1   2  20        1.62      -33.05     36.70 o 
   0   2  20       27.50       37.87     35.59 o 
   1   2  20       63.72       21.18     57.68 o 
   2   2  20        2.09      -21.64     48.07 o 
   3   2  20        1.19      -17.74     41.32 o 
   4   2  20      129.35       19.88     38.05 o 
   5   2  20        2.95        7.69     49.99 o 
  -5   3  20        1.80      -42.87     48.83 o 
  -4   3  20        1.94      -38.22     40.94 o 
  -3   3  20        1.35      -39.89     39.52 o 
  -2   3  20       12.91      -21.47     35.33 o 
  -1   3  20       83.41      131.53     38.97 o 
   0   3  20        0.60       22.19     55.76 o 
   1   3  20        2.59       15.05     36.14 o 
   2   3  20       15.95      -25.71     38.51 o 
   3   3  20        0.06       33.97     34.90 o 
   4   3  20        2.29       36.32     37.86 o 
   5   3  20        1.48      -24.61     49.99 o 
  -5   4  20        6.64       -2.51     69.60 o 
  -4   4  20        0.65      -46.00     41.83 o 
  -3   4  20        0.01      -12.74     55.76 o 
  -2   4  20       10.22      -13.71     38.31 o 
  -1   4  20        7.57      -29.69     34.21 o 
   0   4  20       31.55       25.13     85.36 o 
   1   4  20        2.27      -48.83     34.79 o 
   2   4  20       25.47       29.74     39.90 o 
   3   4  20        1.71        1.16     35.39 o 
   4   4  20       26.03      -11.57     38.59 o 
   5   4  20        0.29       29.90     41.39 o 
  -5   5  20        4.64       56.53     44.59 o 
  -4   5  20        7.82       -6.03     41.60 o 
  -3   5  20       35.93        4.14     43.77 o 
  -2   5  20      107.39      100.61     38.88 o 
  -1   5  20        6.24        3.66     37.44 o 
   0   5  20        1.79      -16.84     35.07 o 
   1   5  20       34.90       25.98     38.97 o 
   2   5  20        0.00       -3.38     29.18 o 
   3   5  20        0.40        0.91     36.75 o 
   4   5  20      123.66      217.26    111.51 o 
   5   5  20       10.92       50.25     43.47 o 
  -5   6  20       13.01      -63.21     42.14 o 
  -4   6  20        2.08      -14.13     40.49 o 
  -3   6  20       52.65       -3.46     44.05 o 
  -2   6  20        0.64      -15.27     39.60 o 
  -1   6  20        1.74       53.01     39.60 o 
   0   6  20        7.90        4.23     40.79 o 
   1   6  20        0.01      -12.71     29.51 o 
   2   6  20       13.56       76.39     38.24 o 
   3   6  20        6.45      -29.07     37.24 o 
   4   6  20       10.90       44.34     36.40 o 
  -4   7  20        6.16       57.64     48.12 o 
  -3   7  20       82.31       15.31     43.03 o 
  -2   7  20       90.56       48.76     43.77 o 
  -1   7  20        2.64        7.30     38.31 o 
   0   7  20        0.01      -15.27     29.68 o 
   1   7  20       33.01       -3.09     31.12 o 
   2   7  20        0.64      -21.47     36.56 o 
   3   7  20        3.72       28.39     41.91 o 
   4   7  20       29.19       58.16     41.76 o 
  -4   8  20        0.83       -5.42     45.66 o 
  -3   8  20      189.52      162.55     45.14 o 
  -2   8  20        4.33       14.52     56.91 o 
  -1   8  20       13.04      -27.30     52.68 o 
   0   8  20       10.33      -22.53     31.22 o 
   1   8  20       10.87       -1.20     31.91 o 
   2   8  20        0.00      -54.84     36.56 o 
   3   8  20        9.70      -15.28     41.00 o 
  -3   9  20        2.98       29.74     43.34 o 
  -2   9  20       19.23       20.56     43.11 o 
  -1   9  20        0.10      -38.74     32.41 o 
   0   9  20       20.14        8.89     32.48 o 
   1   9  20        0.69        2.06     39.91 o 
   2   9  20       56.29       55.47     42.30 o 
   3   9  20       19.77      -21.26     47.30 o 
  -2  10  20       21.80      -17.89     39.20 o 
  -1  10  20        0.10        7.76     34.37 o 
   0  10  20       53.02       51.91     35.72 o 
   1  10  20       98.62      107.98     44.66 o 
   2  10  20        3.80       85.74     44.46 o 
  -5   1  21       29.76       -9.46     76.52 o 
  -4   1  21        1.05      -32.27     48.65 o 
  -3   1  21        8.32       -5.42     43.45 o 
  -2   1  21       24.00       37.69     40.77 o 
  -1   1  21        3.64      -46.74     36.70 o 
   0   1  21      137.11       87.29     37.52 o 
   1   1  21        6.69        3.44     40.77 o 
   2   1  21        0.59      -23.00     39.29 o 
   3   1  21       39.18       38.49     44.58 o 
  -5   2  21        1.22      -41.67     50.37 o 
  -4   2  21       10.06      -52.37     44.80 o 
  -3   2  21        6.50      -36.88     42.16 o 
  -2   2  21       10.63       23.35     39.11 o 
  -1   2  21       10.15      -20.38     40.79 o 
   0   2  21        0.87        2.16     35.00 o 
   1   2  21       11.28      -56.66     37.78 o 
   2   2  21       48.43       50.60     40.51 o 
   3   2  21        2.34        2.78     58.06 o 
   4   2  21       70.30      109.97     69.98 o 
  -5   3  21        0.04       -2.43     48.12 o 
  -4   3  21        8.60        4.98     65.37 o 
  -3   3  21        3.06      -22.80     42.59 o 
  -2   3  21        1.10      -27.98     60.75 o 
  -1   3  21      229.55      169.38     59.22 o 
   0   3  21        4.72       28.76     39.11 o 
   1   3  21       74.45       48.27     74.98 o 
   2   3  21        8.34      -24.37     42.37 o 
   3   3  21        4.66      -94.59     63.06 o 
   4   3  21        0.73       85.36     69.98 o 
  -4   4  21        9.75      -63.59     45.05 o 
  -3   4  21        5.86       39.48     44.57 o 
  -2   4  21       15.90      -59.75     39.83 o 
  -1   4  21       78.97      -11.04     39.09 o 
   0   4  21       63.09      -18.80     37.48 o 
   1   4  21       25.46       20.28     48.45 o 
   2   4  21        3.38      -29.33     47.68 o 
   3   4  21        1.98      -20.00     57.68 o 
   4   4  21        7.32       42.71     41.72 o 
  -4   5  21       12.45      -12.36     47.27 o 
  -3   5  21        3.59      -60.37     45.68 o 
  -2   5  21       12.61      -27.70     41.70 o 
  -1   5  21        0.00      -28.80     39.14 o 
   0   5  21       15.00       76.37     41.83 o 
   1   5  21        0.37       -5.00     42.68 o 
   2   5  21        0.06      -39.06     39.42 o 
   3   5  21        5.77       -0.46     40.65 o 
   4   5  21       15.22      -12.98     44.66 o 
  -4   6  21        0.90        3.21     49.48 o 
  -3   6  21      144.41       91.79     47.30 o 
  -2   6  21        4.57       55.64     44.89 o 
  -1   6  21       11.07      -11.88     41.78 o 
   0   6  21        0.03        6.94     59.99 o 
   1   6  21       41.44      -58.66     39.11 o 
   2   6  21       14.59       23.41     41.91 o 
   3   6  21        6.59       18.32     39.20 o 
  -3   7  21        0.18      -11.05     86.13 o 
  -2   7  21        8.41      -23.74     44.43 o 
  -1   7  21        5.85       -7.69     42.25 o 
   0   7  21        0.03      -43.65     55.37 o 
   1   7  21        5.04       -5.68     42.67 o 
   2   7  21       31.22       82.80     42.87 o 
   3   7  21        5.97       -7.24     42.68 o 
  -2   8  21        6.26      -61.01     44.74 o 
  -1   8  21        0.85        6.70     45.05 o 
   0   8  21        0.81       15.07     43.14 o 
   1   8  21        8.90       28.97     34.97 o 
   2   8  21       19.10       39.48     42.02 o 
  -1   9  21        1.08       -6.85     45.05 o 
   0   9  21        0.28       31.04     36.45 o 
   1   9  21        4.86      -43.24     39.60 o 
  -4   0  22       27.78        3.08     73.06 o 
  -3   0  22       17.67      -63.83     58.45 o 
  -2   0  22        0.71       33.07     62.29 o 
  -1   0  22      570.23      412.23     73.06 o 
   0   0  22       20.39      147.66     59.22 o 
   1   0  22        0.06       36.15     63.06 o 
   2   0  22       94.63       -6.15     57.68 o 
   3   0  22        8.98       43.07     69.21 o 
  -4   1  22        1.30        2.30     65.37 o 
  -3   1  22       11.29      -34.20     40.51 o 
  -2   1  22        4.00      -60.57     40.38 o 
  -1   1  22       51.26       52.40     42.16 o 
   0   1  22        0.01      -48.49     40.38 o 
   1   1  22       76.57       91.04     77.67 o 
   2   1  22        8.64      -43.70     46.91 o 
   3   1  22        8.57       -6.54     47.85 o 
  -3   2  22        5.45       -4.92     47.85 o 
  -2   2  22        0.00      -10.16     41.03 o 
  -1   2  22      276.52      292.19     50.50 o 
   0   2  22        7.18      -59.77     39.85 o 
   1   2  22        6.41       36.84     69.60 o 
   2   2  22        8.44      -29.25     42.80 o 
   3   2  22        2.11      -40.76     59.22 o 
  -3   3  22        1.50      -15.35     48.91 o 
  -2   3  22        0.95       -7.91     44.12 o 
  -1   3  22       41.43      -10.22     42.16 o 
   0   3  22       28.34      -19.32     50.76 o 
   1   3  22       53.65      -45.75     68.45 o 
   2   3  22        3.45      -27.57     42.86 o 
   3   3  22        0.10       26.15     70.75 o 
  -3   4  22        2.68      -13.85     65.37 o 
  -2   4  22        8.34      -16.10     44.78 o 
  -1   4  22       16.13       10.66     79.21 o 
   0   4  22       61.61       42.45     51.53 o 
   1   4  22       43.37       28.39     41.75 o 
   2   4  22        7.47       -9.73     43.75 o 
  -3   5  22       12.78       -0.36     48.62 o 
  -2   5  22        6.74      -33.33     48.07 o 
  -1   5  22        9.92        0.14     47.04 o 
   0   5  22        0.80      -53.62     44.20 o 
   1   5  22       14.31      -53.71     41.32 o 
   2   5  22      171.77       42.30     69.98 o 
  -2   6  22       84.68       64.01     51.63 o 
  -1   6  22        6.86        0.27     72.68 o 
   0   6  22       61.13       38.45     47.31 o 
   1   6  22       37.05       65.88    108.05 o 
   0   7  22       16.27       -8.32     48.39 o 
  -2   1  23       87.38       50.31     79.98 o 
  -1   1  23       80.30       -4.35     42.62 o 
   0   1  23       14.19      -27.93     43.45 o 
   1   1  23      131.03       79.08     47.27 o 
  -1   2  23        0.14      -69.65     46.44 o 
   0   2  23       32.47       39.53     47.56 o 
   1   2  23       54.88       20.00     45.98 o 
  -1   3  23       87.81       47.73     48.32 o 
   0   3  23        0.75      -23.66     46.44 o 
                                                 
